# Supplementary material for: CSE1L is a negative regulator of the RB-DREAM pathway in p53 wild-type NSCLC and can be targeted using an HDAC1/2 inhibitor
Source: Sci Rep. 2023 Sep 27;13:16271. doi: 10.1038/s41598-023-43218-3 (PMC10533896; doi:10.1038/s41598-023-43218-3)
Supplement: Supplementary file 2 — Supplementary Tables. [file 41598_2023_43218_MOESM2_ESM.xlsx]

## Sheet: Table S1
Table S1: CSE1L mRNA (FPKM) and survival data in p53 WT and p53 MUT cases
WTp53	Time lapsed (days)	CSE1L		Mut p53	Time lapsed (days)	CSE1L
TCGA-66-2753-01	31	135.5		TCGA-78-7155-01	1171	136.7
TCGA-O2-A52S-01	387	96.7		TCGA-18-3419-01	2811	125.7
TCGA-LA-A7SW-01	408	87		TCGA-52-7810-01	923	124.7
TCGA-43-2578-01	684	83.6		TCGA-63-A5MY-01	1052	122
TCGA-77-A5G7-01B	180	83.6		TCGA-50-6591-01	119	112.7
TCGA-22-4591-01	623	74.5		TCGA-33-4532-01	3924	109
TCGA-18-5595-01	827	70.6		TCGA-22-1012-01	429	108.9
TCGA-63-7023-01	1682	68.7		TCGA-85-6560-01	1259	108.6
TCGA-86-8054-01	1148	64		TCGA-43-7656-01	596	106.2
TCGA-98-7454-01	652	63.4		TCGA-56-8082-01	455	96.4
TCGA-77-8136-01	1189	63.2		TCGA-66-2793-01	306	94.3
TCGA-85-8276-01	1050	62.2		TCGA-33-4587-01	1656	91.2
TCGA-21-1071-01	1426	62		TCGA-85-7843-01	35	91
TCGA-92-7341-01	106	62		TCGA-39-5029-01	740	90.7
TCGA-96-A4JL-01	842	61		TCGA-77-7337-01	3253	88.1
TCGA-21-1072-01	3016	53.9		TCGA-33-4538-01	2979	85.1
TCGA-68-7755-01	83	53.1		TCGA-77-8144-01	833	81.8
TCGA-66-2769-01	215	51.6		TCGA-78-7536-01	244	80.9
TCGA-86-7955-01	1072	51.3		TCGA-22-4593-01	1067	80.4
TCGA-60-2696-01	109	51		TCGA-66-2727-01	516	79.9
TCGA-98-A539-01	173	50.5		TCGA-43-7658-01	2378	79.7
TCGA-60-2706-01	2820	50.3		TCGA-56-7222-01	562	79.2
TCGA-66-2790-01	699	49.9		TCGA-18-4083-01	188	77.6
TCGA-68-7756-01	202	49.7		TCGA-85-8351-01	510	77.5
TCGA-52-7811-01	266	47.9		TCGA-60-2703-01	2945	77.2
TCGA-55-6970-01	464	47.7		TCGA-39-5036-01	2165	77
TCGA-60-2726-01	358	46.3		TCGA-05-4397-01	731	76.6
TCGA-55-6972-01	1632	46.1		TCGA-43-6770-01	653	76
TCGA-60-2716-01	1475	46		TCGA-NK-A5D1-01	511	75.8
TCGA-77-8146-01	3189	45.7		TCGA-77-7463-01	1423	75.5
TCGA-66-2737-01	61	44.4		TCGA-58-A46J-01	2589	74.9
TCGA-21-1078-01	474	43.7		TCGA-NC-A5HM-01	1212	74.8
TCGA-55-6978-01	176	43.5		TCGA-33-4582-01	3149	74.3
TCGA-34-8456-01	804	42.4		TCGA-66-2742-01	641	74
TCGA-39-5030-01	59	42.2		TCGA-66-2787-01	1217	73.9
TCGA-90-7964-01	428	40.4		TCGA-60-2722-01	908	73.8
TCGA-66-2771-01	578	40.2		TCGA-NC-A5HG-01	1963	73.6
TCGA-44-8119-01	285	39		TCGA-37-4141-01	12	73.3
TCGA-52-7812-01	835	38.8		TCGA-66-2754-01	61	73.2
TCGA-NC-A5HE-01	2336	38.7		TCGA-44-5643-01	1013	73.1
TCGA-64-5774-01	2676	38.7		TCGA-56-A4ZK-01	570	73.1
TCGA-91-6830-01	60	38.4		TCGA-70-6723-01	375	73.1
TCGA-66-2789-01	123	38		TCGA-56-7823-01B	1011	72.8
TCGA-71-6725-01	256	37.9		TCGA-85-8277-01	307	72.8
TCGA-86-A4D0-01	116	37.6		TCGA-77-8143-01	803	72.6
TCGA-56-8305-01	105	37.5		TCGA-21-1083-01	1315	72.5
TCGA-69-7763-01	690	36.5		TCGA-85-7699-01	1001	72.4
TCGA-90-6837-01	758	36.4		TCGA-22-5485-01	916	72
TCGA-21-1081-01	284	36.3		TCGA-98-A538-01	826	71.6
TCGA-77-8145-01	212	36.2		TCGA-44-7667-01	1097	71
TCGA-50-7109-01	308	35.8		TCGA-85-8666-01	687	70.4
TCGA-55-A48Y-01	630	35.7		TCGA-94-8035-01	122	70.4
TCGA-86-7713-01	1157	35.7		TCGA-21-5787-01	329	70.2
TCGA-64-5779-01	864	35.1		TCGA-94-7557-01	5	70
TCGA-97-8176-01	468	34.8		TCGA-44-7670-01	882	69.6
TCGA-97-8171-01	568	34		TCGA-56-A62T-01	440	69.6
TCGA-73-4668-01	467	33.8		TCGA-94-7943-01	559	68.8
TCGA-98-8022-01	933	33.8		TCGA-55-A4DF-01	614	68.1
TCGA-90-A4ED-01	615	33.5		TCGA-85-8354-01	995	68.1
TCGA-53-7813-01	424	33.4		TCGA-90-7769-01	358	67.9
TCGA-43-6771-01	166	33.3		TCGA-77-7139-01	4261	67.6
TCGA-05-4250-01	121	33.3		TCGA-77-7141-01	15	67.5
TCGA-69-7973-01	230	32.9		TCGA-55-7910-01	1040	66.8
TCGA-63-A5MG-01	2148	32.4		TCGA-55-6968-01	1293	66.6
TCGA-05-4390-01	1126	32.4		TCGA-38-4625-01	2973	66.5
TCGA-95-A4VN-01	553	32		TCGA-91-6847-01	842	65.8
TCGA-60-2697-01	372	31.9		TCGA-78-7154-01	593	65.3
TCGA-78-7158-01	179	31.6		TCGA-90-A4EE-01	688	65.2
TCGA-O2-A52Q-01	113	31.5		TCGA-NC-A5HT-01	804	65.1
TCGA-49-4494-01	1081	31.1		TCGA-43-8118-01	89	65
TCGA-MP-A4T8-01	161	31		TCGA-NC-A5HH-01	37	65
TCGA-62-A46V-01	2199	30.9		TCGA-34-5231-01	1984	64.8
TCGA-75-7027-01	3059	30.7		TCGA-J1-A4AH-01	581	64.7
TCGA-68-A59I-01	428	30.4		TCGA-MF-A522-01	360	64.6
TCGA-69-7761-01	186	30.1		TCGA-94-A5I6-01	538	64.4
TCGA-49-6743-01	1621	29.9		TCGA-56-7223-01	442	64.3
TCGA-05-4389-01	1369	29.7		TCGA-43-A474-01	353	63.9
TCGA-50-5072-01	250	29.3		TCGA-90-7767-01	89	63.9
TCGA-56-7731-01	3	29.2		TCGA-22-0944-01	223	63.7
TCGA-37-4129-01	242	29		TCGA-34-5927-01	1361	63.6
TCGA-56-8626-01	302	28.9		TCGA-51-6867-01	1856	63.6
TCGA-55-7815-01	773	28.8		TCGA-60-2719-01	1297	63.3
TCGA-64-5781-01	1559	28.7		TCGA-66-2757-01	1338	63.2
TCGA-95-7948-01	476	28.7		TCGA-39-5011-01	4053	63.1
TCGA-85-8584-01	383	28.5		TCGA-77-A5GF-01	840	62.9
TCGA-55-6642-01	2449	28.5		TCGA-92-8065-01	70	62.6
TCGA-69-8253-01	426	28.5		TCGA-58-A46L-01	1723	62.5
TCGA-55-6543-01	435	28.4		TCGA-35-5375-01	264	62.3
TCGA-05-4434-01	457	28.3		TCGA-22-4613-01	358	62.2
TCGA-38-4631-01	354	28.2		TCGA-56-8504-01	510	62.2
TCGA-46-3766-01	370	28.2		TCGA-77-7465-01	990	62.2
TCGA-86-6562-01	376	28.2		TCGA-85-8580-01	1113	62.2
TCGA-44-7671-01	889	27.9		TCGA-58-8387-01	403	61.9
TCGA-NJ-A55R-01	603	27.9		TCGA-66-2786-01	790	61.9
TCGA-73-4659-01	711	27.8		TCGA-56-7579-01	951	61.8
TCGA-78-7159-01	1974	27.6		TCGA-55-7570-01	824	61.7
TCGA-NJ-A4YP-01	50	27.5		TCGA-77-7138-01	340	61.4
TCGA-80-5611-01	2595	27.3		TCGA-56-8201-01	397	61.3
TCGA-55-7725-01	442	27.2		TCGA-56-7582-01	601	61.2
TCGA-55-8203-01	547	27.2		TCGA-22-5478-01	24	61.1
TCGA-MP-A4SY-01	1501	27.1		TCGA-56-7221-01	608	61.1
TCGA-49-6742-01	488	27		TCGA-77-8154-01	1841	61.1
TCGA-55-6987-01	2137	26.4		TCGA-60-2724-01	717	60.6
TCGA-56-A4ZJ-01	640	26.3		TCGA-75-6214-01	1115	60.3
TCGA-91-6835-01	79	26		TCGA-73-4666-01	800	60.2
TCGA-86-8359-01	444	26		TCGA-58-8393-01	1058	60.1
TCGA-78-7156-01	976	25.8		TCGA-56-A5DR-01	4	60
TCGA-62-A46P-01	594	25.4		TCGA-66-2794-01	1645	60
TCGA-86-8674-01	806	25.3		TCGA-85-A4JB-01	942	59.9
TCGA-44-4112-01	808	25.2		TCGA-22-5481-01	2409	59.8
TCGA-MP-A4T7-01	167	25.1		TCGA-43-8116-01	358	59.8
TCGA-43-A56U-01	432	25		TCGA-NC-A5HD-01	2	59.7
TCGA-97-7546-01	1285	24.9		TCGA-46-3768-01	299	59.5
TCGA-44-7672-01	719	24.7		TCGA-66-2780-01	366	59.4
TCGA-49-6745-01	522	24.6		TCGA-22-4599-01	1161	59.1
TCGA-50-5932-01	1235	24.6		TCGA-21-1075-01	2134	59
TCGA-91-7771-01	492	24.4		TCGA-77-A5G6-01	678	59
TCGA-49-4512-01	905	24.3		TCGA-60-2695-01	642	58.9
TCGA-78-7148-01	626	24.3		TCGA-96-7545-01	1736	58.8
TCGA-63-A5MN-01	345	24		TCGA-46-3769-01	135	58.4
TCGA-78-7163-01	7248	24		TCGA-58-A46M-01	1072	58.4
TCGA-55-8508-01	617	23.8		TCGA-66-2800-01	1492	58.4
TCGA-78-7160-01	697	23.8		TCGA-64-1677-01	628	58.3
TCGA-50-5935-01	653	23.3		TCGA-33-AASI-01	1344	58.2
TCGA-05-4249-01	1523	23.3		TCGA-50-6590-01	1288	58.1
TCGA-55-6981-01	1379	22.9		TCGA-18-4086-01	85	58
TCGA-22-1017-01	1485	22.7		TCGA-39-5019-01	3387	58
TCGA-78-7162-01	3169	22.7		TCGA-85-A510-01	482	58
TCGA-05-4425-01	669	22.6		TCGA-18-5592-01	1519	57.8
TCGA-44-2655-01	1324	22.6		TCGA-66-2763-01	30	57.8
TCGA-75-6206-01	2590	22.6		TCGA-77-8009-01	1695	57.7
TCGA-55-8505-01	440	22.4		TCGA-34-A5IX-01	1031	57.5
TCGA-55-6986-01	3261	22.3		TCGA-86-7954-01	605	57.3
TCGA-62-8398-01	444	22.3		TCGA-44-3917-01	1183	57.3
TCGA-NJ-A4YQ-01	1432	22.1		TCGA-22-A5C4-01	671	57.2
TCGA-49-6761-01	354	22.1		TCGA-52-7809-01	166	57.2
TCGA-50-5044-01	624	22		TCGA-77-6845-01	708	57.1
TCGA-55-7816-01	468	22		TCGA-91-8499-01	36	57.1
TCGA-90-A59Q-01	322	22		TCGA-98-A53B-01	61	57.1
TCGA-78-7167-01	2681	22		TCGA-39-5040-01	519	57
TCGA-85-6175-01	294	21.8		TCGA-91-6840-01	372	57
TCGA-MP-A5C7-01	2248	21.8		TCGA-56-1622-01	881	56.9
TCGA-49-6744-01	1683	21.7		TCGA-LA-A446-01	401	56.7
TCGA-05-5420-01	457	21.6		TCGA-77-8139-01	3166	56.3
TCGA-49-4501-01	1421	21.6		TCGA-18-4721-01	4694	56.1
TCGA-78-7166-01	258	21.6		TCGA-63-7020-01	2133	56.1
TCGA-22-4596-01	17	21.5		TCGA-33-A4WN-01	143	56
TCGA-73-4658-01	1600	21.5		TCGA-83-5908-01	824	56
TCGA-NJ-A55A-01	15	21.5		TCGA-91-6836-01	417	55.9
TCGA-MP-A4TJ-01	339	21.3		TCGA-51-4080-01	12	55.7
TCGA-93-A4JQ-01	526	21.2		TCGA-22-4595-01	734	55.3
TCGA-85-A4PA-01	741	21.1		TCGA-66-2785-01	60	55.3
TCGA-55-8207-01	977	21.1		TCGA-85-8582-01	1160	55.3
TCGA-22-1005-01	1953	20.8		TCGA-21-1070-01	3636	55
TCGA-62-A470-01	1194	20.8		TCGA-O2-A52W-01	261	54.9
TCGA-44-7659-01	691	20.8		TCGA-55-8620-01	375	54.8
TCGA-44-A47A-01	466	20.5		TCGA-62-8399-01	2696	54.8
TCGA-86-8076-01	993	20.5		TCGA-85-A5B5-01	111	54.8
TCGA-69-7764-01	414	20.4		TCGA-66-2744-01	30	54.6
TCGA-50-5936-01	257	20.4		TCGA-95-7562-01	87	54.6
TCGA-MP-A4TE-01	896	20.4		TCGA-60-2711-01	1260	54.3
TCGA-05-5429-01	275	20.3		TCGA-50-5931-01	434	54.2
TCGA-97-8552-01	626	20.3		TCGA-63-A5MJ-01	1824	54.2
TCGA-98-A53H-01	618	20.2		TCGA-85-7697-01	1063	54.2
TCGA-55-6983-01	2823	20.2		TCGA-21-1080-01	3724	54.1
TCGA-73-4677-01	38	20.2		TCGA-66-2755-01	28	54.1
TCGA-J2-8194-01	724	20.2		TCGA-21-1077-01	1058	54
TCGA-NJ-A4YI-01	4	20.2		TCGA-85-8352-01	161	54
TCGA-MP-A4T6-01	1790	20.1		TCGA-22-5483-01	573	53.9
TCGA-44-6776-01	2616	20		TCGA-66-2777-01	71	53.7
TCGA-49-AARO-01	3759	19.9		TCGA-39-5016-01	3850	53.6
TCGA-55-A490-01	99	19.7		TCGA-34-5928-01	1196	53.5
TCGA-55-8206-01	888	19.6		TCGA-66-2781-01	121	53.4
TCGA-49-4506-01	999	19.6		TCGA-34-5241-01	515	53.3
TCGA-34-5234-01	2271	19.5		TCGA-L4-A4E5-01	578	53.3
TCGA-97-8177-01	499	19.5		TCGA-77-8148-01	2023	53.2
TCGA-91-6828-01	323	19.5		TCGA-O2-A5IB-01	340	53
TCGA-67-3772-01	573	19.4		TCGA-22-0940-01	669	52.8
TCGA-78-7153-01	3635	19.3		TCGA-78-7220-01	807	52.7
TCGA-J2-8192-01	739	19.3		TCGA-66-2758-01	639	52.4
TCGA-38-4627-01	1147	18.9		TCGA-33-4566-01	5287	52.3
TCGA-91-A4BD-01	603	18.9		TCGA-85-6561-01	1224	52.2
TCGA-55-8512-01	607	18.8		TCGA-NK-A5CX-01	111	52.2
TCGA-73-4662-01	2515	18.8		TCGA-55-7726-01	652	52.1
TCGA-99-8032-01	44	18.8		TCGA-21-A5DI-01	979	52
TCGA-86-7714-01	625	18.7		TCGA-51-4081-01	911	51.9
TCGA-97-A4M3-01	540	18.7		TCGA-37-5819-01	103	51.7
TCGA-86-8278-01	944	18.6		TCGA-22-5491-01	1713	51.6
TCGA-44-2657-01	1351	18.5		TCGA-70-6722-01	367	51.5
TCGA-62-8395-01	1216	18.4		TCGA-85-8288-01	402	51.5
TCGA-78-7633-01	1528	18.4		TCGA-63-A5MP-01	769	51.2
TCGA-73-7498-01	1189	18.4		TCGA-NK-A7XE-01	13	51.1
TCGA-49-4507-01	268	18.3		TCGA-63-A5ML-01	1386	51
TCGA-98-A53C-01	822	18.3		TCGA-43-6143-01	699	50.9
TCGA-MP-A4TD-01	307	18.3		TCGA-63-A5MB-01	3123	50.8
TCGA-35-3615-01	14	18.2		TCGA-68-A59J-01	409	50.8
TCGA-55-6982-01	995	18		TCGA-50-6595-01	189	50.6
TCGA-97-7552-01	1932	17.9		TCGA-66-2734-01	1311	50.6
TCGA-38-7271-01	800	17.5		TCGA-98-8023-01	649	50.1
TCGA-78-7161-01	291	17.4		TCGA-NC-A5HR-01	1244	50.1
TCGA-38-4628-01	1492	17.3		TCGA-34-5239-01	1834	50
TCGA-55-A492-01	596	17.3		TCGA-66-2795-01	122	49.9
TCGA-50-5055-01	1830	17.2		TCGA-44-7669-01	574	49.8
TCGA-55-6971-01	1400	17.2		TCGA-34-5929-01	151	49.7
TCGA-67-4679-01B	448	17.1		TCGA-90-7766-01	289	49.7
TCGA-86-8669-01	938	17.1		TCGA-85-A512-01	465	49.6
TCGA-78-7539-01	791	17.1		TCGA-92-8063-01	122	49.6
TCGA-J2-A4AG-01	988	17.1		TCGA-37-4130-01	247	49.2
TCGA-50-8457-01	1125	16.9		TCGA-69-7979-01	408	49.2
TCGA-77-A5FZ-01	3838	16.8		TCGA-22-1016-01	822	48.8
TCGA-55-6984-01	760	16.7		TCGA-66-2792-01	913	48.8
TCGA-44-6148-01	704	16.6		TCGA-56-8304-01	106	48.7
TCGA-05-4418-01	274	16.6		TCGA-66-2759-01	762	48.7
TCGA-50-5051-01	478	16.6		TCGA-85-8052-01	734	48.5
TCGA-91-6849-01	35	16.5		TCGA-98-8020-01	84	48.5
TCGA-49-4486-01	2318	16.4		TCGA-49-4487-01	855	48.4
TCGA-78-8648-01	1209	16.4		TCGA-77-A5GH-01	1182	48.4
TCGA-44-6146-01	728	16.3		TCGA-18-3411-01	3576	48.2
TCGA-50-5942-01	1847	16.2		TCGA-33-6737-01	601	48.2
TCGA-64-5815-01	866	16		TCGA-22-5479-01	2625	48
TCGA-55-7284-01B	243	15.9		TCGA-77-8007-01	198	47.9
TCGA-44-3398-01	1163	15.8		TCGA-55-7724-01	705	47.8
TCGA-50-6597-01	1268	15.8		TCGA-56-8307-01	818	47.8
TCGA-97-7941-01	484	15.6		TCGA-NC-A5HI-01	1743	47.8
TCGA-NJ-A55O-01	13	15.6		TCGA-69-8255-01	129	47.7
TCGA-55-8091-01	600	15.3		TCGA-38-4629-01	864	47.6
TCGA-80-5608-01	2832	15.3		TCGA-95-7567-01	568	47.5
TCGA-97-A4M5-01	634	15.3		TCGA-55-1594-01	1178	47.4
TCGA-62-8397-01	1289	15.2		TCGA-85-A511-01	455	47.4
TCGA-85-A513-01	910	15.2		TCGA-22-5474-01	445	47.3
TCGA-44-3919-01	1026	15		TCGA-33-4533-01	4068	47.2
TCGA-99-AA5R-01	658	15		TCGA-37-A5EL-01	1143	47.2
TCGA-38-4626-01	3674	14.9		TCGA-49-6767-01	677	47
TCGA-78-8655-01	2360	14.9		TCGA-55-7913-01B	561	47
TCGA-L9-A443-01	193	14.9		TCGA-94-A5I4-01	491	47
TCGA-75-6212-01	1516	14.8		TCGA-64-5775-01	62	47
TCGA-97-A4M2-01	624	14.8		TCGA-77-7338-01	5	46.8
TCGA-97-A4M7-01	629	14.8		TCGA-MP-A4SV-01	2620	46.6
TCGA-69-8254-01	409	14.8		TCGA-58-8386-01	1	46.5
TCGA-55-A494-01	481	14.7		TCGA-91-A4BC-01	44	46.5
TCGA-95-A4VP-01	605	14.7		TCGA-18-3407-01	136	46.4
TCGA-05-4417-01	455	14.6		TCGA-22-5480-01	2170	46.4
TCGA-49-AAR2-01	2224	14.5		TCGA-85-A53L-01	377	46.4
TCGA-38-A44F-01	133	14.4		TCGA-NC-A5HK-01	128	46.4
TCGA-44-2665-01	1301	14.4		TCGA-33-AASL-01	826	46.3
TCGA-86-8671-01	839	14.4		TCGA-37-A5EM-01	867	46.3
TCGA-44-2661-01	1159	14.3		TCGA-98-A53I-01	565	46.3
TCGA-55-7281-01	872	14.3		TCGA-37-4132-01	227	46.2
TCGA-91-8496-01	505	14.2		TCGA-85-8072-01	932	46.2
TCGA-95-A4VK-01	651	14.2		TCGA-34-5236-01	276	46.1
TCGA-86-8668-01	423	14.1		TCGA-77-8150-01	1655	46.1
TCGA-93-7348-01	531	14		TCGA-MP-A4TF-01	336	46
TCGA-86-A4P8-01	805	13.9		TCGA-37-3792-01	12	45.9
TCGA-98-A53D-01	645	13.9		TCGA-66-2778-01	578	45.9
TCGA-05-4403-01	578	13.9		TCGA-77-8128-01	1150	45.9
TCGA-86-A456-01	896	13.9		TCGA-39-5037-01	1690	45.8
TCGA-55-8087-01	462	13.8		TCGA-51-4079-01	12	45.7
TCGA-69-8453-01	788	13.7		TCGA-33-6738-01	1927	45.4
TCGA-L9-A50W-01	442	13.7		TCGA-66-2770-01	700	45.4
TCGA-NJ-A4YG-01	2261	13.7		TCGA-MP-A4TA-01	950	45.4
TCGA-64-1680-01	1126	13.6		TCGA-37-A5EN-01	660	45.2
TCGA-44-A47B-01	287	13.4		TCGA-05-4424-01	913	45.1
TCGA-93-7347-01	683	13.4		TCGA-22-1002-01	131	45.1
TCGA-67-6217-01	422	13.3		TCGA-34-5240-01	1541	45.1
TCGA-97-A4M6-01	568	13.3		TCGA-44-7660-01	592	45.1
TCGA-05-5715-01	62	13.1		TCGA-18-3417-01	1097	45
TCGA-S2-AA1A-01	513	13.1		TCGA-63-A5MI-01	1784	45
TCGA-55-8090-01	598	12.9		TCGA-94-A4VJ-01	430	44.9
TCGA-55-8513-01	791	12.7		TCGA-22-5489-01	1912	44.8
TCGA-49-AARR-01	4992	12.6		TCGA-43-A56V-01	366	44.8
TCGA-55-8615-01	446	12.1		TCGA-NK-A5CR-01	2542	44.8
TCGA-78-7152-01	1215	11.9		TCGA-33-AASD-01	3376	44.7
TCGA-NJ-A7XG-01	617	11.6		TCGA-37-3783-01	122	44.7
TCGA-75-7025-01	3305	11.4		TCGA-85-8070-01	960	44.7
TCGA-97-7547-01	1965	11.4		TCGA-85-8355-01	61	44.7
TCGA-L4-A4E6-01	435	11.4		TCGA-55-5899-01	930	44.6
TCGA-67-6215-01	174	11.3		TCGA-97-7937-01	564	44.6
TCGA-91-8497-01	434	11.3		TCGA-50-5946-01	1617	44.5
TCGA-56-8623-01	692	11.2		TCGA-78-7542-01	321	44.4
TCGA-MP-A4SW-01	1778	11.1		TCGA-85-7696-01	1111	44.4
TCGA-MP-A4TH-01	741	10.8		TCGA-38-4630-01	1073	44.3
TCGA-62-A46S-01	1653	10.8		TCGA-85-8664-01	550	44.3
TCGA-97-8174-01	164	10.5		TCGA-96-7544-01	2160	44.3
TCGA-55-7728-01	704	10.4		TCGA-46-3765-01	405	44.2
TCGA-05-4422-01	365	10.2		TCGA-50-6592-01	777	44.1
TCGA-49-4510-01	896	10.2		TCGA-L9-A8F4-01	476	44.1
TCGA-67-3774-01	385	10.2		TCGA-85-A4QQ-01	927	43.9
TCGA-73-4675-01	922	10.1		TCGA-22-5473-01	1933	43.8
TCGA-55-8097-01	476	10		TCGA-63-A5MR-01	2716	43.8
TCGA-50-8459-01	1119	9.9		TCGA-66-2788-01	699	43.7
TCGA-67-6216-01	141	9.5		TCGA-77-6844-01	2284	43.7
TCGA-67-3773-01	427	9.2		TCGA-44-6778-01	1864	43.6
TCGA-67-3770-01	610	8.6		TCGA-55-8205-01	599	43.6
TCGA-78-7537-01	1622	8.3		TCGA-58-8390-01	911	43.4
TCGA-J2-A4AE-01	1079	8.3		TCGA-85-7698-01	952	43.4
				TCGA-92-7340-01	82	43.4
				TCGA-O2-A52V-01	1335	43.4
				TCGA-73-4670-01	131	43.2
				TCGA-44-2662-01	1280	43
				TCGA-68-8250-01	244	43
				TCGA-75-5125-01	2027	43
				TCGA-NC-A5HO-01	1336	42.9
				TCGA-56-8629-01	481	42.8
				TCGA-66-2756-01	30	42.8
				TCGA-21-1076-01	1852	42.7
				TCGA-33-4547-01	2419	42.7
				TCGA-92-8064-01	160	42.7
				TCGA-66-2783-01	759	42.6
				TCGA-77-A5GB-01B	937	42.6
				TCGA-77-8140-01	351	42.4
				TCGA-95-7947-01	477	42.3
				TCGA-22-5471-01	1845	42.2
				TCGA-43-3920-01	1007	42.2
				TCGA-21-5786-01	1032	42.1
				TCGA-22-4607-01	587	42.1
				TCGA-39-5021-01	2086	42.1
				TCGA-18-3412-01	345	42
				TCGA-18-3414-01	716	42
				TCGA-85-8353-01	94	42
				TCGA-77-8133-01	1640	41.9
				TCGA-18-3416-01	973	41.7
				TCGA-21-5783-01	2680	41.6
				TCGA-37-4135-01	207	41.5
				TCGA-85-8287-01	23	41.5
				TCGA-56-6545-01	666	41.4
				TCGA-22-4601-01	1057	41.3
				TCGA-44-8117-01	385	41.3
				TCGA-21-1079-01	965	41.2
				TCGA-05-4420-01	912	40.9
				TCGA-60-2710-01	2024	40.8
				TCGA-85-8048-01	765	40.8
				TCGA-55-1596-01	2065	40.6
				TCGA-55-6975-01	118	40.6
				TCGA-85-6798-01	195	40.3
				TCGA-85-8481-01	236	40.3
				TCGA-85-A4QR-01	600	40.3
				TCGA-86-8358-01	653	40.2
				TCGA-60-2709-01	1505	40
				TCGA-39-5028-01	52	39.9
				TCGA-85-7844-01	911	39.9
				TCGA-63-A5MM-01	456	39.8
				TCGA-66-2768-01	61	39.8
				TCGA-39-5027-01	3108	39.7
				TCGA-22-5482-01	357	39.6
				TCGA-18-3408-01	2304	39.4
				TCGA-46-6026-01	423	39.4
				TCGA-55-A493-01	28	39.4
				TCGA-77-8138-01	539	39.4
				TCGA-85-7710-01	42	39.4
				TCGA-62-A46O-01	1454	39.3
				TCGA-56-7730-01	198	39.2
				TCGA-98-A53A-01	552	39.2
				TCGA-05-5425-01	882	39.1
				TCGA-22-5492-01	506	39.1
				TCGA-58-A46K-01	1045	39.1
				TCGA-66-2773-01	92	39.1
				TCGA-91-6848-01	224	39.1
				TCGA-21-1082-01	3644	38.9
				TCGA-43-5670-01	849	38.8
				TCGA-77-6843-01	2224	38.7
				TCGA-53-7624-01	1043	38.5
				TCGA-55-8204-01	515	38.4
				TCGA-77-7335-01	2133	38.4
				TCGA-66-2782-01	365	38.2
				TCGA-L3-A524-01	490	38.2
				TCGA-L9-A7SV-01	565	38.2
				TCGA-77-7142-01	2227	38.1
				TCGA-96-A4JK-01	589	38.1
				TCGA-NC-A5HL-01	88	38
				TCGA-56-A4BW-01	585	37.9
				TCGA-33-4589-01	47	37.8
				TCGA-43-7657-01	236	37.6
				TCGA-49-4514-01	1700	37.6
				TCGA-93-A4JN-01	718	37.6
				TCGA-58-8391-01	2167	37.5
				TCGA-34-8454-01	1180	37.4
				TCGA-O2-A52N-01	1006	37.4
				TCGA-49-AAR9-01	260	37.3
				TCGA-50-5933-01	2393	37.3
				TCGA-96-8169-01	557	37.1
				TCGA-NC-A5HJ-01	418	37.1
				TCGA-56-A4BX-01	405	37
				TCGA-56-8624-01	420	36.9
				TCGA-43-A475-01	296	36.7
				TCGA-60-2708-01	2447	36.7
				TCGA-77-A5GA-01	1280	36.7
				TCGA-NC-A5HF-01	138	36.7
				TCGA-05-5428-01	670	36.6
				TCGA-56-8503-01	41	36.6
				TCGA-85-8479-01	468	36.6
				TCGA-58-8392-01	501	36.5
				TCGA-39-5039-01	544	36.4
				TCGA-43-5668-01	559	36.4
				TCGA-56-8083-01	150	36.3
				TCGA-56-A4BY-01	543	36.3
				TCGA-77-8156-01	1106	36.3
				TCGA-94-7033-01	640	36.1
				TCGA-NJ-A4YF-01	2161	36.1
				TCGA-33-AAS8-01	1114	36
				TCGA-37-3789-01	13	36
				TCGA-43-3394-01	1190	36
				TCGA-60-2723-01	1092	36
				TCGA-XC-AA0X-01	6	36
				TCGA-63-A5MT-01	498	35.9
				TCGA-77-6842-01	899	35.9
				TCGA-NC-A5HQ-01	448	35.9
				TCGA-39-5031-01	1841	35.8
				TCGA-73-7499-01	1531	35.8
				TCGA-98-8021-01	937	35.7
				TCGA-60-2720-01	97	35.5
				TCGA-77-A5G3-01	4570	35.5
				TCGA-22-4605-01	974	35.4
				TCGA-39-5035-01	2080	35.4
				TCGA-55-8094-01	541	35.4
				TCGA-05-4415-01	91	35.3
				TCGA-55-8089-01	702	35.2
				TCGA-63-6202-01	1602	35.2
				TCGA-39-5022-01	1679	35.1
				TCGA-NC-A5HN-01	1499	35.1
				TCGA-NC-A5HP-01	770	35.1
				TCGA-50-5939-01	460	35
				TCGA-55-8092-01	154	35
				TCGA-05-4432-01	761	34.9
				TCGA-44-3918-01	1036	34.9
				TCGA-18-3410-01	146	34.7
				TCGA-56-A49D-01	637	34.7
				TCGA-33-AASJ-01	3600	34.6
				TCGA-66-2765-01	61	34.6
				TCGA-91-6831-01	310	34.6
				TCGA-43-8115-01	407	34.2
				TCGA-56-5897-01	378	34.2
				TCGA-56-7822-01	532	34.2
				TCGA-85-A4JC-01	604	34.2
				TCGA-35-4122-01	225	34.1
				TCGA-46-3767-01	388	34.1
				TCGA-34-2596-01	80	34
				TCGA-78-7150-01	666	34
				TCGA-L3-A4E7-01	392	34
				TCGA-39-5024-01	2510	33.9
				TCGA-55-7903-01	567	33.7
				TCGA-56-5898-01	555	33.7
				TCGA-63-A5MW-01	1639	33.7
				TCGA-77-8153-01	1992	33.7
				TCGA-60-2721-01	983	33.2
				TCGA-33-4583-01	4601	33.1
				TCGA-60-2715-01	1075	33.1
				TCGA-86-8074-01	24	33.1
				TCGA-22-5472-01	1975	33
				TCGA-52-7622-01	862	33
				TCGA-55-1592-01	701	33
				TCGA-64-1678-01	1189	33
				TCGA-18-3409-01	3747	32.9
				TCGA-18-3421-01	2645	32.9
				TCGA-58-A46N-01	910	32.9
				TCGA-85-A50M-01	826	32.8
				TCGA-44-7662-01	218	32.6
				TCGA-60-2713-01	1731	32.4
				TCGA-86-8279-01	949	32.4
				TCGA-96-8170-01	531	32.4
				TCGA-67-3771-01	610	32.3
				TCGA-85-8049-01	579	32.3
				TCGA-22-4604-01	399	32.2
				TCGA-78-8640-01	7062	32.1
				TCGA-77-A5G8-01B	1884	32
				TCGA-86-8073-01	740	32
				TCGA-44-7661-01	557	32
				TCGA-78-7146-01	173	31.9
				TCGA-86-8673-01	862	31.9
				TCGA-85-7950-01	576	31.8
				TCGA-44-2668-01B	761	31.7
				TCGA-46-6025-01	324	31.7
				TCGA-94-8490-01	153	31.7
				TCGA-97-8179-01	435	31.7
				TCGA-21-5784-01	1268	31.6
				TCGA-56-8625-01	315	31.6
				TCGA-60-2712-01	274	31.6
				TCGA-73-4676-01	281	31.6
				TCGA-77-A5G1-01	4026	31.6
				TCGA-78-8660-01	321	31.6
				TCGA-18-3406-01	371	31.5
				TCGA-58-8388-01	412	31.5
				TCGA-85-A4CN-01	1038	31.5
				TCGA-60-2714-01	1531	31.4
				TCGA-22-4594-01	1470	31.3
				TCGA-66-2791-01	153	31.3
				TCGA-86-8672-01	19	31.3
				TCGA-33-A5GW-01	9	31.2
				TCGA-34-5232-01	2471	31.2
				TCGA-39-5034-01	1107	31.2
				TCGA-68-8251-01	406	31.2
				TCGA-86-8585-01	353	31.2
				TCGA-55-8301-01	534	31
				TCGA-66-2766-01	31	30.8
				TCGA-75-5147-01	1333	30.8
				TCGA-NK-A5CT-01	1997	30.8
				TCGA-55-7576-01	670	30.8
				TCGA-85-8071-01	815	30.6
				TCGA-95-8494-01	84	30.6
				TCGA-34-2608-01	1000	30.4
				TCGA-38-4632-01	1357	30.4
				TCGA-60-2707-01	667	30.4
				TCGA-37-4133-01	238	30.3
				TCGA-66-2767-01	61	30.3
				TCGA-93-8067-01	186	30.3
				TCGA-21-5782-01	962	30.1
				TCGA-63-A5MV-01	1100	30.1
				TCGA-34-8455-01	123	30
				TCGA-55-7727-01	119	30
				TCGA-49-AAR3-01	1893	29.9
				TCGA-22-4609-01	291	29.8
				TCGA-55-6712-01	171	29.6
				TCGA-55-8614-01	536	29.6
				TCGA-85-A50Z-01	493	29.6
				TCGA-93-A4JO-01	33	29.5
				TCGA-56-7580-01	925	29.4
				TCGA-50-5066-01	1442	29.3
				TCGA-55-8085-01	904	29.3
				TCGA-18-3415-01	2803	29.1
				TCGA-34-7107-01	34	29.1
				TCGA-50-5941-01	1474	29.1
				TCGA-MP-A4T4-01	2617	29
				TCGA-64-1679-01	2488	28.8
				TCGA-86-7701-01	947	28.8
				TCGA-22-1011-01	53	28.7
				TCGA-62-8402-01	1498	28.6
				TCGA-55-7914-01	187	28.6
				TCGA-55-7911-01	537	28.4
				TCGA-69-7974-01	184	28.3
				TCGA-60-2704-01	1154	28.2
				TCGA-62-8394-01	139	28.2
				TCGA-85-8350-01	683	28.2
				TCGA-64-1676-01	1728	28.1
				TCGA-95-7944-01	377	27.9
				TCGA-44-6147-01B	845	27.8
				TCGA-99-8033-01	656	27.8
				TCGA-50-6594-01	370	27.7
				TCGA-MN-A4N4-01	1175	27.6
				TCGA-55-8507-01	418	27.5
				TCGA-77-8131-01	383	27.5
				TCGA-78-7145-01	826	27.4
				TCGA-64-1681-01	1167	27.3
				TCGA-44-6145-01	595	27.3
				TCGA-44-A479-01	486	27.2
				TCGA-63-A5MH-01	2026	27.2
				TCGA-69-7978-01	134	27.2
				TCGA-98-A53J-01	630	27.1
				TCGA-35-4123-01	182	27
				TCGA-69-A59K-01	522	27
				TCGA-94-8491-01	810	26.8
				TCGA-95-7039-01	1272	26.8
				TCGA-22-5477-01	1346	26.7
				TCGA-56-A5DS-01	8	26.6
				TCGA-63-A5MS-01	2381	26.6
				TCGA-78-8662-01	3361	26.6
				TCGA-85-A4CL-01	921	26.6
				TCGA-O1-A52J-01	1798	26.6
				TCGA-60-2725-01	816	26.4
				TCGA-97-7553-01	1870	26.1
				TCGA-44-5644-01	863	25.9
				TCGA-91-6829-01	1258	25.8
				TCGA-44-5645-01	852	25.7
				TCGA-86-6851-01	179	25.7
				TCGA-55-7907-01	343	25.6
				TCGA-49-AAR0-01	4765	25.5
				TCGA-05-4427-01	791	25.4
				TCGA-33-4586-01	428	25.3
				TCGA-34-2600-01	1874	25.2
				TCGA-62-A472-01	910	25.2
				TCGA-55-7995-01	889	25.1
				TCGA-55-7283-01	609	25.1
				TCGA-44-6774-01	658	25
				TCGA-93-A4JP-01	578	25
				TCGA-49-AAQV-01	677	24.9
				TCGA-62-A46Y-01	414	24.9
				TCGA-J2-A4AD-01	550	24.9
				TCGA-97-A4M0-01	652	24.8
				TCGA-44-A4SU-01	409	24.7
				TCGA-44-6775-01	705	24.5
				TCGA-63-7021-01	2142	24.3
				TCGA-49-AARQ-01	6732	24.3
				TCGA-MN-A4N5-01	84	24.3
				TCGA-55-6979-01	237	24.2
				TCGA-44-A4SS-01	415	24.1
				TCGA-55-A48X-01	689	24.1
				TCGA-MP-A4TK-01	582	24
				TCGA-05-4430-01	761	23.9
				TCGA-62-A46R-01	1725	23.9
				TCGA-78-7147-01	586	23.8
				TCGA-95-7043-01	503	23.8
				TCGA-22-1000-01	454	23.6
				TCGA-56-8309-01	428	23.6
				TCGA-77-8130-01	4765	23.6
				TCGA-4B-A93V-01	300	23.4
				TCGA-55-8208-01	674	23.3
				TCGA-68-7757-01B	211	23.2
				TCGA-97-A4LX-01	614	23.2
				TCGA-86-8075-01	694	23.1
				TCGA-55-8616-01	48	23.1
				TCGA-MP-A4TI-01	429	23.1
				TCGA-86-8055-01	124	23
				TCGA-77-7140-01	632	22.7
				TCGA-97-7554-01	775	22.7
				TCGA-55-8299-01	469	22.6
				TCGA-63-7022-01	2073	22.4
				TCGA-86-7711-01	1046	22.4
				TCGA-33-AASB-01	211	22.2
				TCGA-49-4488-01	869	22.2
				TCGA-56-8628-01	616	22.2
				TCGA-60-2698-01	311	22.2
				TCGA-05-4402-01	244	22.1
				TCGA-86-8280-01	701	22.1
				TCGA-43-2581-01	1176	22.1
				TCGA-64-5778-01	1305	22.1
				TCGA-99-8025-01	1060	22.1
				TCGA-38-6178-01	448	22
				TCGA-50-5049-01	3094	22
				TCGA-73-A9RS-01	340	22
				TCGA-55-8506-01	11	21.8
				TCGA-05-5423-01	151	21.7
				TCGA-55-8511-01	552	21.7
				TCGA-62-A471-01	1246	21.7
				TCGA-44-2666-01	97	21.6
				TCGA-L9-A5IP-01	58	21.6
				TCGA-05-4398-01	1431	21.5
				TCGA-55-A491-01	626	21.4
				TCGA-69-7760-01	202	21.4
				TCGA-43-6773-01	116	21.2
				TCGA-55-A4DG-01	608	21.2
				TCGA-55-7994-01	603	21.1
				TCGA-69-7765-01	165	21.1
				TCGA-44-3396-01	1130	21
				TCGA-55-6985-01	1233	21
				TCGA-78-7535-01	949	21
				TCGA-56-8622-01	55	20.9
				TCGA-MP-A4T9-01	1265	20.9
				TCGA-55-A48Z-01	651	20.7
				TCGA-99-7458-01	747	20.6
				TCGA-43-2576-01	1223	20.5
				TCGA-44-2656-01B	1429	20.1
				TCGA-53-7626-01	929	20.1
				TCGA-50-6593-01	336	19.8
				TCGA-MP-A4TC-01	74	19.7
				TCGA-50-6673-01	22	19.6
				TCGA-55-7573-01	487	19.5
				TCGA-05-4382-01	607	19.4
				TCGA-97-8175-01	551	19.3
				TCGA-44-6777-01	987	19.3
				TCGA-49-AARN-01	1135	19.1
				TCGA-53-A4EZ-01	1071	19.1
				TCGA-55-8096-01	719	19.1
				TCGA-05-4384-01	426	19
				TCGA-86-7953-01	997	19
				TCGA-43-6647-01	757	18.7
				TCGA-55-7574-01	995	18.6
				TCGA-55-8302-01	478	18.6
				TCGA-86-A4JF-01	737	18.4
				TCGA-97-A4M1-01	601	18.2
				TCGA-55-8514-01	520	17.8
				TCGA-05-4396-01	303	17.7
				TCGA-50-5944-01	1750	17.7
				TCGA-97-7938-01	18	17.7
				TCGA-50-5068-01	1499	17.4
				TCGA-71-8520-01	210	17.4
				TCGA-L9-A444-01	307	17.3
				TCGA-MN-A4N1-01	827	17.3
				TCGA-86-A4P7-01	415	17.2
				TCGA-77-8008-01	2639	16.8
				TCGA-86-8056-01	139	16.7
				TCGA-56-8308-01	517	16.6
				TCGA-55-7227-01	952	16.5
				TCGA-55-8510-01	539	16.4
				TCGA-L9-A743-01	664	16.4
				TCGA-44-6779-01	500	16.1
				TCGA-55-8621-01	515	16
				TCGA-69-7980-01	362	15.9
				TCGA-50-5045-01	2174	15.8
				TCGA-49-AAR4-01	879	15.7
				TCGA-50-5930-01	282	15.5
				TCGA-78-7149-01	3940	15.4
				TCGA-99-8028-01	1118	15
				TCGA-78-7143-01	4961	14.9
				TCGA-50-8460-01	829	14.8
				TCGA-44-8120-01	260	14.7
				TCGA-75-5146-01	2368	14.5
				TCGA-44-2659-01	1367	14.2
				TCGA-55-A57B-01	546	14.2
				TCGA-95-8039-01	830	14.2
				TCGA-55-6980-01	2109	14.1
				TCGA-05-4405-01	610	14
				TCGA-05-4433-01	730	13.9
				TCGA-05-4426-01	791	13.6
				TCGA-55-8619-01	416	13.3
				TCGA-49-4505-01	428	13
				TCGA-49-4490-01	385	12.8
				TCGA-44-A47G-01	351	12.6
				TCGA-49-AARE-01	1229	12.1
				TCGA-78-7540-01	1197	11.9
				TCGA-97-8172-01	545	11.5
				TCGA-97-8547-01	657	10.5

## Sheet: Table S2
Table S2: CSE1L and RBL2 mRNA (FPKM) and survival data in p53 WT and p53 MUT cases
p53 WT	Time lapsed (days)	CSE1L	RBL2		p53 MUT	Time lapsed (days)	CSE1L	RBL2
TCGA-05-4249-01	1523	23.3	24.4		TCGA-05-4382-01	607	19.4	14.2
TCGA-05-4250-01	121	33.3	13.5		TCGA-05-4384-01	426	19	23.4
TCGA-05-4389-01	1369	29.7	9		TCGA-05-4396-01	303	17.7	19.3
TCGA-05-4390-01	1126	32.4	7.1		TCGA-05-4397-01	731	76.6	10.5
TCGA-05-4403-01	578	13.9	10.1		TCGA-05-4398-01	1431	21.5	11.9
TCGA-05-4417-01	455	14.6	13.3		TCGA-05-4402-01	244	22.1	7.5
TCGA-05-4418-01	274	16.6	7		TCGA-05-4405-01	610	14	9.7
TCGA-05-4422-01	365	10.2	14.1		TCGA-05-4415-01	91	35.3	5.1
TCGA-05-4425-01	669	22.6	12.6		TCGA-05-4420-01	912	40.9	5.1
TCGA-05-4434-01	457	28.3	11.7		TCGA-05-4424-01	913	45.1	13.7
TCGA-05-5420-01	457	21.6	12.2		TCGA-05-4426-01	791	13.6	12
TCGA-05-5429-01	275	20.3	8.9		TCGA-05-4427-01	791	25.4	11.4
TCGA-05-5715-01	62	13.1	9.1		TCGA-05-4430-01	761	23.9	10.1
TCGA-18-5595-01	827	70.6	11.1		TCGA-05-4432-01	761	34.9	8.9
TCGA-21-1071-01	1426	62	16.1		TCGA-05-4433-01	730	13.9	14
TCGA-21-1072-01	3016	53.9	13.5		TCGA-05-5423-01	151	21.7	19.2
TCGA-21-1078-01	474	43.7	17		TCGA-05-5425-01	882	39.1	11.2
TCGA-21-1081-01	284	36.3	5.9		TCGA-05-5428-01	670	36.6	8.6
TCGA-22-1005-01	1953	20.8	10.4		TCGA-18-3406-01	371	31.5	11
TCGA-22-1017-01	1485	22.7	13		TCGA-18-3407-01	136	46.4	12.1
TCGA-22-4591-01	623	74.5	13.3		TCGA-18-3408-01	2304	39.4	21.2
TCGA-22-4596-01	17	21.5	10.6		TCGA-18-3409-01	3747	32.9	12.2
TCGA-34-5234-01	2271	19.5	6.3		TCGA-18-3410-01	146	34.7	11.3
TCGA-34-8456-01	804	42.4	19.6		TCGA-18-3411-01	3576	48.2	7.7
TCGA-35-3615-01	14	18.2	12.4		TCGA-18-3412-01	345	42	17.4
TCGA-37-4129-01	242	29	17.3		TCGA-18-3414-01	716	42	17
TCGA-38-4626-01	3674	14.9	11.4		TCGA-18-3415-01	2803	29.1	7.3
TCGA-38-4627-01	1147	18.9	12.2		TCGA-18-3416-01	973	41.7	11.3
TCGA-38-4628-01	1492	17.3	13.9		TCGA-18-3417-01	1097	45	8.5
TCGA-38-4631-01	354	28.2	4.4		TCGA-18-3419-01	2811	125.7	8.2
TCGA-38-7271-01	800	17.5	12.3		TCGA-18-3421-01	2645	32.9	6.1
TCGA-38-A44F-01	133	14.4	9.4		TCGA-18-4083-01	188	77.6	10.6
TCGA-39-5030-01	59	42.2	9.1		TCGA-18-4086-01	85	58	14.2
TCGA-43-2578-01	684	83.6	6.3		TCGA-18-4721-01	4694	56.1	15.6
TCGA-43-6771-01	166	33.3	5.9		TCGA-18-5592-01	1519	57.8	7.7
TCGA-43-A56U-01	432	25	13.2		TCGA-21-1070-01	3636	55	8.6
TCGA-44-2655-01	1324	22.6	11.7		TCGA-21-1075-01	2134	59	15.5
TCGA-44-2657-01	1351	18.5	15.1		TCGA-21-1076-01	1852	42.7	11.2
TCGA-44-2661-01	1159	14.3	13.3		TCGA-21-1077-01	1058	54	10.3
TCGA-44-2665-01	1301	14.4	24.9		TCGA-21-1079-01	965	41.2	5.6
TCGA-44-3398-01	1163	15.8	9		TCGA-21-1080-01	3724	54.1	16.4
TCGA-44-3919-01	1026	15	13.4		TCGA-21-1082-01	3644	38.9	10.4
TCGA-44-4112-01	808	25.2	6.2		TCGA-21-1083-01	1315	72.5	10.7
TCGA-44-6146-01	728	16.3	22.2		TCGA-21-5782-01	962	30.1	6.7
TCGA-44-6148-01	704	16.6	17.1		TCGA-21-5783-01	2680	41.6	11.4
TCGA-44-6776-01	2616	20	11.9		TCGA-21-5784-01	1268	31.6	6.6
TCGA-44-7659-01	691	20.8	14.5		TCGA-21-5786-01	1032	42.1	10.8
TCGA-44-7671-01	889	27.9	11.9		TCGA-21-5787-01	329	70.2	7.9
TCGA-44-7672-01	719	24.7	9.6		TCGA-21-A5DI-01	979	52	8.6
TCGA-44-8119-01	285	39	15.6		TCGA-22-0940-01	669	52.8	8.5
TCGA-44-A47A-01	466	20.5	10.4		TCGA-22-0944-01	223	63.7	6.8
TCGA-44-A47B-01	287	13.4	10.6		TCGA-22-1000-01	454	23.6	11.7
TCGA-46-3766-01	370	28.2	14.4		TCGA-22-1002-01	131	45.1	11.4
TCGA-49-4486-01	2318	16.4	7.6		TCGA-22-1011-01	53	28.7	13.1
TCGA-49-4494-01	1081	31.1	3.3		TCGA-22-1012-01	429	108.9	7.7
TCGA-49-4501-01	1421	21.6	12.1		TCGA-22-1016-01	822	48.8	12.1
TCGA-49-4506-01	999	19.6	3.7		TCGA-22-4593-01	1067	80.4	12.2
TCGA-49-4507-01	268	18.3	3		TCGA-22-4594-01	1470	31.3	11.3
TCGA-49-4510-01	896	10.2	13.1		TCGA-22-4595-01	734	55.3	7.2
TCGA-49-4512-01	905	24.3	6.9		TCGA-22-4599-01	1161	59.1	6.9
TCGA-49-6742-01	488	27	8.1		TCGA-22-4601-01	1057	41.3	13.4
TCGA-49-6743-01	1621	29.9	7		TCGA-22-4604-01	399	32.2	8.8
TCGA-49-6744-01	1683	21.7	17.9		TCGA-22-4605-01	974	35.4	11.3
TCGA-49-6745-01	522	24.6	10.9		TCGA-22-4607-01	587	42.1	7.3
TCGA-49-6761-01	354	22.1	4.2		TCGA-22-4609-01	291	29.8	10.5
TCGA-49-AAR2-01	2224	14.5	4.3		TCGA-22-4613-01	358	62.2	12.7
TCGA-49-AARO-01	3759	19.9	8.9		TCGA-22-5471-01	1845	42.2	6.6
TCGA-49-AARR-01	4992	12.6	13.1		TCGA-22-5472-01	1975	33	14.3
TCGA-50-5044-01	624	22	2.5		TCGA-22-5473-01	1933	43.8	7.5
TCGA-50-5051-01	478	16.6	6.3		TCGA-22-5474-01	445	47.3	15
TCGA-50-5055-01	1830	17.2	10		TCGA-22-5477-01	1346	26.7	15.6
TCGA-50-5072-01	250	29.3	9		TCGA-22-5478-01	24	61.1	8.5
TCGA-50-5932-01	1235	24.6	18.1		TCGA-22-5479-01	2625	48	7.5
TCGA-50-5935-01	653	23.3	14.4		TCGA-22-5480-01	2170	46.4	8
TCGA-50-5936-01	257	20.4	11.4		TCGA-22-5481-01	2409	59.8	6.5
TCGA-50-5942-01	1847	16.2	23		TCGA-22-5482-01	357	39.6	12.5
TCGA-50-6597-01	1268	15.8	3.7		TCGA-22-5483-01	573	53.9	7.3
TCGA-50-7109-01	308	35.8	14.4		TCGA-22-5485-01	916	72	11.7
TCGA-50-8457-01	1125	16.9	18.1		TCGA-22-5489-01	1912	44.8	7.3
TCGA-50-8459-01	1119	9.9	9.2		TCGA-22-5491-01	1713	51.6	6.6
TCGA-52-7811-01	266	47.9	7.4		TCGA-22-5492-01	506	39.1	13.3
TCGA-52-7812-01	835	38.8	7.9		TCGA-22-A5C4-01	671	57.2	16.8
TCGA-53-7813-01	424	33.4	8.5		TCGA-33-4532-01	3924	109	12.4
TCGA-55-6543-01	435	28.4	10.6		TCGA-33-4533-01	4068	47.2	6.4
TCGA-55-6642-01	2449	28.5	11.5		TCGA-33-4538-01	2979	85.1	16.9
TCGA-55-6970-01	464	47.7	11.4		TCGA-33-4547-01	2419	42.7	13.3
TCGA-55-6971-01	1400	17.2	13.6		TCGA-33-4566-01	5287	52.3	5.5
TCGA-55-6972-01	1632	46.1	11.7		TCGA-33-4582-01	3149	74.3	7
TCGA-55-6978-01	176	43.5	10.6		TCGA-33-4583-01	4601	33.1	6.8
TCGA-55-6981-01	1379	22.9	11.1		TCGA-33-4586-01	428	25.3	9.1
TCGA-55-6982-01	995	18	7.8		TCGA-33-4587-01	1656	91.2	12.6
TCGA-55-6983-01	2823	20.2	8.6		TCGA-33-4589-01	47	37.8	3.2
TCGA-55-6984-01	760	16.7	7.9		TCGA-33-6737-01	601	48.2	5.1
TCGA-55-6986-01	3261	22.3	11.6		TCGA-33-6738-01	1927	45.4	5.3
TCGA-55-6987-01	2137	26.4	10.1		TCGA-33-A4WN-01	143	56	11.9
TCGA-55-7281-01	872	14.3	5.5		TCGA-33-A5GW-01	9	31.2	8.9
TCGA-55-7284-01B	243	15.9	18.5		TCGA-33-AAS8-01	1114	36	9
TCGA-55-7725-01	442	27.2	15.1		TCGA-33-AASB-01	211	22.2	5.5
TCGA-55-7728-01	704	10.4	7		TCGA-33-AASD-01	3376	44.7	13.4
TCGA-55-7815-01	773	28.8	18.1		TCGA-33-AASI-01	1344	58.2	6.3
TCGA-55-7816-01	468	22	15.1		TCGA-33-AASJ-01	3600	34.6	6
TCGA-55-8087-01	462	13.8	22.1		TCGA-33-AASL-01	826	46.3	3.8
TCGA-55-8090-01	598	12.9	11.6		TCGA-34-2596-01	80	34	10.8
TCGA-55-8091-01	600	15.3	10		TCGA-34-2600-01	1874	25.2	10.7
TCGA-55-8097-01	476	10	20.9		TCGA-34-2608-01	1000	30.4	10.3
TCGA-55-8203-01	547	27.2	13.6		TCGA-34-5231-01	1984	64.8	10.7
TCGA-55-8206-01	888	19.6	35.4		TCGA-34-5232-01	2471	31.2	12
TCGA-55-8207-01	977	21.1	15.5		TCGA-34-5236-01	276	46.1	7.1
TCGA-55-8505-01	440	22.4	7.1		TCGA-34-5239-01	1834	50	12.8
TCGA-55-8508-01	617	23.8	9.5		TCGA-34-5240-01	1541	45.1	7.2
TCGA-55-8512-01	607	18.8	25.1		TCGA-34-5241-01	515	53.3	12.6
TCGA-55-8513-01	791	12.7	14.2		TCGA-34-5927-01	1361	63.6	9.8
TCGA-55-8615-01	446	12.1	12.4		TCGA-34-5928-01	1196	53.5	6.5
TCGA-55-A48Y-01	630	35.7	7.6		TCGA-34-5929-01	151	49.7	6.5
TCGA-55-A490-01	99	19.7	4.9		TCGA-34-7107-01	34	29.1	11.9
TCGA-55-A492-01	596	17.3	6.6		TCGA-34-8454-01	1180	37.4	16
TCGA-55-A494-01	481	14.7	15.5		TCGA-34-8455-01	123	30	12.7
TCGA-56-7731-01	3	29.2	7.3		TCGA-34-A5IX-01	1031	57.5	4.1
TCGA-56-8305-01	105	37.5	12.3		TCGA-35-4122-01	225	34.1	5
TCGA-56-8623-01	692	11.2	13.7		TCGA-35-4123-01	182	27	6.1
TCGA-56-8626-01	302	28.9	7.2		TCGA-35-5375-01	264	62.3	4.7
TCGA-56-A4ZJ-01	640	26.3	10.2		TCGA-37-3783-01	122	44.7	6.3
TCGA-60-2696-01	109	51	16.4		TCGA-37-3789-01	13	36	6.1
TCGA-60-2697-01	372	31.9	15.7		TCGA-37-3792-01	12	45.9	4.4
TCGA-60-2706-01	2820	50.3	9.3		TCGA-37-4130-01	247	49.2	4.8
TCGA-60-2716-01	1475	46	11.1		TCGA-37-4132-01	227	46.2	7.3
TCGA-60-2726-01	358	46.3	6.8		TCGA-37-4133-01	238	30.3	19.3
TCGA-62-8395-01	1216	18.4	16.4		TCGA-37-4135-01	207	41.5	8.3
TCGA-62-8397-01	1289	15.2	6.9		TCGA-37-4141-01	12	73.3	14.8
TCGA-62-8398-01	444	22.3	16.3		TCGA-37-5819-01	103	51.7	7.6
TCGA-62-A46P-01	594	25.4	5.5		TCGA-37-A5EL-01	1143	47.2	12.6
TCGA-62-A46S-01	1653	10.8	14		TCGA-37-A5EM-01	867	46.3	8.9
TCGA-62-A46V-01	2199	30.9	21.1		TCGA-37-A5EN-01	660	45.2	14.1
TCGA-62-A470-01	1194	20.8	7.5		TCGA-38-4625-01	2973	66.5	7.5
TCGA-63-7023-01	1682	68.7	8.1		TCGA-38-4629-01	864	47.6	7.7
TCGA-63-A5MG-01	2148	32.4	8.5		TCGA-38-4630-01	1073	44.3	5.5
TCGA-63-A5MN-01	345	24	13.9		TCGA-38-4632-01	1357	30.4	9.9
TCGA-64-1680-01	1126	13.6	15.2		TCGA-38-6178-01	448	22	13.8
TCGA-64-5774-01	2676	38.7	7.6		TCGA-39-5011-01	4053	63.1	7.5
TCGA-64-5779-01	864	35.1	26.1		TCGA-39-5016-01	3850	53.6	9.3
TCGA-64-5781-01	1559	28.7	5.7		TCGA-39-5019-01	3387	58	7.5
TCGA-64-5815-01	866	16	8.9		TCGA-39-5021-01	2086	42.1	8.6
TCGA-66-2737-01	61	44.4	13.1		TCGA-39-5022-01	1679	35.1	9.7
TCGA-66-2753-01	31	135.5	11		TCGA-39-5024-01	2510	33.9	4.9
TCGA-66-2769-01	215	51.6	8.9		TCGA-39-5027-01	3108	39.7	4.8
TCGA-66-2771-01	578	40.2	11.9		TCGA-39-5028-01	52	39.9	6
TCGA-66-2789-01	123	38	10.7		TCGA-39-5029-01	740	90.7	12.9
TCGA-66-2790-01	699	49.9	13.3		TCGA-39-5031-01	1841	35.8	9.5
TCGA-67-3770-01	610	8.6	12.7		TCGA-39-5034-01	1107	31.2	11
TCGA-67-3772-01	573	19.4	12.1		TCGA-39-5035-01	2080	35.4	9.9
TCGA-67-3773-01	427	9.2	9.7		TCGA-39-5036-01	2165	77	9.2
TCGA-67-3774-01	385	10.2	18.2		TCGA-39-5037-01	1690	45.8	4.6
TCGA-67-4679-01B	448	17.1	23.2		TCGA-39-5039-01	544	36.4	9.2
TCGA-67-6215-01	174	11.3	19.4		TCGA-39-5040-01	519	57	11.1
TCGA-67-6216-01	141	9.5	11.2		TCGA-43-2576-01	1223	20.5	5.6
TCGA-67-6217-01	422	13.3	23.5		TCGA-43-2581-01	1176	22.1	16.9
TCGA-68-7755-01	83	53.1	9.4		TCGA-43-3394-01	1190	36	9.9
TCGA-68-7756-01	202	49.7	6.3		TCGA-43-3920-01	1007	42.2	7
TCGA-68-A59I-01	428	30.4	9.9		TCGA-43-5668-01	559	36.4	12.4
TCGA-69-7761-01	186	30.1	17.7		TCGA-43-5670-01	849	38.8	6.3
TCGA-69-7763-01	690	36.5	11.5		TCGA-43-6143-01	699	50.9	15.6
TCGA-69-7764-01	414	20.4	26.1		TCGA-43-6647-01	757	18.7	8.5
TCGA-69-7973-01	230	32.9	12.3		TCGA-43-6770-01	653	76	11.8
TCGA-69-8253-01	426	28.5	7.3		TCGA-43-6773-01	116	21.2	7.3
TCGA-69-8254-01	409	14.8	15.8		TCGA-43-7656-01	596	106.2	16.7
TCGA-69-8453-01	788	13.7	11.4		TCGA-43-7657-01	236	37.6	7.9
TCGA-71-6725-01	256	37.9	13.4		TCGA-43-7658-01	2378	79.7	5.9
TCGA-73-4658-01	1600	21.5	7.3		TCGA-43-8115-01	407	34.2	12.3
TCGA-73-4659-01	711	27.8	9.8		TCGA-43-8116-01	358	59.8	8.9
TCGA-73-4662-01	2515	18.8	16.5		TCGA-43-8118-01	89	65	16.3
TCGA-73-4668-01	467	33.8	16.1		TCGA-43-A474-01	353	63.9	8.6
TCGA-73-4675-01	922	10.1	8.3		TCGA-43-A475-01	296	36.7	18
TCGA-73-4677-01	38	20.2	18		TCGA-43-A56V-01	366	44.8	11.5
TCGA-73-7498-01	1189	18.4	22.4		TCGA-44-2656-01B	1429	20.1	29.2
TCGA-75-6206-01	2590	22.6	24.1		TCGA-44-2659-01	1367	14.2	15
TCGA-75-6212-01	1516	14.8	11.3		TCGA-44-2662-01	1280	43	15.5
TCGA-75-7025-01	3305	11.4	22.4		TCGA-44-2666-01	97	21.6	16.5
TCGA-75-7027-01	3059	30.7	13.5		TCGA-44-2668-01B	761	31.7	23.5
TCGA-77-8136-01	1189	63.2	7.6		TCGA-44-3396-01	1130	21	12.6
TCGA-77-8145-01	212	36.2	8.8		TCGA-44-3917-01	1183	57.3	11.7
TCGA-77-8146-01	3189	45.7	11.5		TCGA-44-3918-01	1036	34.9	18.1
TCGA-77-A5FZ-01	3838	16.8	14.4		TCGA-44-5643-01	1013	73.1	8.9
TCGA-77-A5G7-01B	180	83.6	11.7		TCGA-44-5644-01	863	25.9	8.5
TCGA-78-7148-01	626	24.3	11.6		TCGA-44-5645-01	852	25.7	18.4
TCGA-78-7152-01	1215	11.9	5.7		TCGA-44-6145-01	595	27.3	17.8
TCGA-78-7153-01	3635	19.3	8.8		TCGA-44-6147-01B	845	27.8	30.7
TCGA-78-7156-01	976	25.8	27.9		TCGA-44-6774-01	658	25	7.2
TCGA-78-7158-01	179	31.6	13.4		TCGA-44-6775-01	705	24.5	9.3
TCGA-78-7159-01	1974	27.6	10.3		TCGA-44-6777-01	987	19.3	8
TCGA-78-7160-01	697	23.8	12.4		TCGA-44-6778-01	1864	43.6	16.6
TCGA-78-7161-01	291	17.4	8		TCGA-44-6779-01	500	16.1	17.6
TCGA-78-7162-01	3169	22.7	12		TCGA-44-7660-01	592	45.1	5
TCGA-78-7163-01	7248	24	12.9		TCGA-44-7661-01	557	32	10.6
TCGA-78-7166-01	258	21.6	3.7		TCGA-44-7662-01	218	32.6	10
TCGA-78-7167-01	2681	22	18.6		TCGA-44-7667-01	1097	71	7.7
TCGA-78-7537-01	1622	8.3	10.8		TCGA-44-7669-01	574	49.8	10.4
TCGA-78-7539-01	791	17.1	10.6		TCGA-44-7670-01	882	69.6	10
TCGA-78-7633-01	1528	18.4	16.1		TCGA-44-8117-01	385	41.3	11
TCGA-78-8648-01	1209	16.4	12.4		TCGA-44-8120-01	260	14.7	14.9
TCGA-78-8655-01	2360	14.9	16.8		TCGA-44-A479-01	486	27.2	18.4
TCGA-80-5608-01	2832	15.3	8.7		TCGA-44-A47G-01	351	12.6	10.2
TCGA-80-5611-01	2595	27.3	6.2		TCGA-44-A4SS-01	415	24.1	17.5
TCGA-85-6175-01	294	21.8	10.9		TCGA-44-A4SU-01	409	24.7	14
TCGA-85-8276-01	1050	62.2	12.3		TCGA-46-3765-01	405	44.2	7.8
TCGA-85-8584-01	383	28.5	8.5		TCGA-46-3767-01	388	34.1	14.3
TCGA-85-A4PA-01	741	21.1	25.4		TCGA-46-3768-01	299	59.5	8.2
TCGA-85-A513-01	910	15.2	7.8		TCGA-46-3769-01	135	58.4	19.8
TCGA-86-6562-01	376	28.2	14.7		TCGA-46-6025-01	324	31.7	4.7
TCGA-86-7713-01	1157	35.7	17.6		TCGA-46-6026-01	423	39.4	7.5
TCGA-86-7714-01	625	18.7	18.2		TCGA-49-4487-01	855	48.4	8.8
TCGA-86-7955-01	1072	51.3	10		TCGA-49-4488-01	869	22.2	9.1
TCGA-86-8054-01	1148	64	9.7		TCGA-49-4490-01	385	12.8	9.4
TCGA-86-8076-01	993	20.5	11.7		TCGA-49-4505-01	428	13	10.2
TCGA-86-8278-01	944	18.6	21.8		TCGA-49-4514-01	1700	37.6	3.2
TCGA-86-8359-01	444	26	9.1		TCGA-49-6767-01	677	47	7.5
TCGA-86-8668-01	423	14.1	13.2		TCGA-49-AAQV-01	677	24.9	9.3
TCGA-86-8669-01	938	17.1	22.1		TCGA-49-AAR0-01	4765	25.5	7
TCGA-86-8671-01	839	14.4	14.4		TCGA-49-AAR3-01	1893	29.9	7.6
TCGA-86-8674-01	806	25.3	4.8		TCGA-49-AAR4-01	879	15.7	11.4
TCGA-86-A456-01	896	13.9	15.5		TCGA-49-AAR9-01	260	37.3	6.9
TCGA-86-A4D0-01	116	37.6	14		TCGA-49-AARE-01	1229	12.1	4.8
TCGA-86-A4P8-01	805	13.9	18.7		TCGA-49-AARN-01	1135	19.1	10.1
TCGA-90-6837-01	758	36.4	9		TCGA-49-AARQ-01	6732	24.3	2.9
TCGA-90-7964-01	428	40.4	9.9		TCGA-4B-A93V-01	300	23.4	7
TCGA-90-A4ED-01	615	33.5	8.3		TCGA-50-5045-01	2174	15.8	8.8
TCGA-90-A59Q-01	322	22	14.1		TCGA-50-5049-01	3094	22	9.8
TCGA-91-6828-01	323	19.5	19.4		TCGA-50-5066-01	1442	29.3	6.2
TCGA-91-6830-01	60	38.4	20.8		TCGA-50-5068-01	1499	17.4	9.5
TCGA-91-6835-01	79	26	19.5		TCGA-50-5930-01	282	15.5	11
TCGA-91-6849-01	35	16.5	12.9		TCGA-50-5931-01	434	54.2	15.7
TCGA-91-7771-01	492	24.4	14.3		TCGA-50-5933-01	2393	37.3	19.5
TCGA-91-8496-01	505	14.2	25.5		TCGA-50-5939-01	460	35	10.9
TCGA-91-8497-01	434	11.3	17		TCGA-50-5941-01	1474	29.1	22
TCGA-91-A4BD-01	603	18.9	5.6		TCGA-50-5944-01	1750	17.7	12.7
TCGA-92-7341-01	106	62	9.5		TCGA-50-5946-01	1617	44.5	12.6
TCGA-93-7347-01	683	13.4	11.6		TCGA-50-6590-01	1288	58.1	10.5
TCGA-93-7348-01	531	14	9		TCGA-50-6591-01	119	112.7	4.8
TCGA-93-A4JQ-01	526	21.2	14.1		TCGA-50-6592-01	777	44.1	8.4
TCGA-95-7948-01	476	28.7	14.8		TCGA-50-6593-01	336	19.8	8.6
TCGA-95-A4VK-01	651	14.2	12.1		TCGA-50-6594-01	370	27.7	11.6
TCGA-95-A4VN-01	553	32	6.1		TCGA-50-6595-01	189	50.6	6.5
TCGA-95-A4VP-01	605	14.7	5.9		TCGA-50-6673-01	22	19.6	13.5
TCGA-96-A4JL-01	842	61	8.5		TCGA-50-8460-01	829	14.8	14.6
TCGA-97-7546-01	1285	24.9	16.6		TCGA-51-4079-01	12	45.7	9.3
TCGA-97-7547-01	1965	11.4	13.5		TCGA-51-4080-01	12	55.7	14.7
TCGA-97-7552-01	1932	17.9	20.7		TCGA-51-4081-01	911	51.9	18.6
TCGA-97-7941-01	484	15.6	13.5		TCGA-51-6867-01	1856	63.6	12
TCGA-97-8171-01	568	34	5.2		TCGA-52-7622-01	862	33	9.8
TCGA-97-8174-01	164	10.5	16.8		TCGA-52-7809-01	166	57.2	8.9
TCGA-97-8176-01	468	34.8	7.6		TCGA-52-7810-01	923	124.7	5.3
TCGA-97-8177-01	499	19.5	10.4		TCGA-53-7624-01	1043	38.5	10.1
TCGA-97-8552-01	626	20.3	19.4		TCGA-53-7626-01	929	20.1	16.1
TCGA-97-A4M2-01	624	14.8	13.6		TCGA-53-A4EZ-01	1071	19.1	6.8
TCGA-97-A4M3-01	540	18.7	11.2		TCGA-55-1592-01	701	33	15.1
TCGA-97-A4M5-01	634	15.3	11.2		TCGA-55-1594-01	1178	47.4	17
TCGA-97-A4M6-01	568	13.3	16.2		TCGA-55-1596-01	2065	40.6	9.8
TCGA-97-A4M7-01	629	14.8	19.2		TCGA-55-5899-01	930	44.6	9.6
TCGA-98-7454-01	652	63.4	13.5		TCGA-55-6712-01	171	29.6	14.3
TCGA-98-8022-01	933	33.8	13.5		TCGA-55-6968-01	1293	66.6	7.9
TCGA-98-A539-01	173	50.5	8.4		TCGA-55-6975-01	118	40.6	7.8
TCGA-98-A53C-01	822	18.3	17.3		TCGA-55-6979-01	237	24.2	9.1
TCGA-98-A53D-01	645	13.9	8		TCGA-55-6980-01	2109	14.1	15.3
TCGA-98-A53H-01	618	20.2	15.4		TCGA-55-6985-01	1233	21	9.8
TCGA-99-8032-01	44	18.8	8.7		TCGA-55-7227-01	952	16.5	12.8
TCGA-99-AA5R-01	658	15	13.6		TCGA-55-7283-01	609	25.1	12.3
TCGA-J2-8192-01	739	19.3	20		TCGA-55-7570-01	824	61.7	7.4
TCGA-J2-8194-01	724	20.2	13.2		TCGA-55-7573-01	487	19.5	23.5
TCGA-J2-A4AE-01	1079	8.3	10.3		TCGA-55-7574-01	995	18.6	17
TCGA-J2-A4AG-01	988	17.1	10.8		TCGA-55-7576-01	670	30.8	10.9
TCGA-L4-A4E6-01	435	11.4	13.6		TCGA-55-7724-01	705	47.8	13.4
TCGA-L9-A443-01	193	14.9	5.3		TCGA-55-7726-01	652	52.1	7.4
TCGA-L9-A50W-01	442	13.7	10.2		TCGA-55-7727-01	119	30	17.5
TCGA-LA-A7SW-01	408	87	3.7		TCGA-55-7903-01	567	33.7	12.8
TCGA-MP-A4SW-01	1778	11.1	12		TCGA-55-7907-01	343	25.6	12.7
TCGA-MP-A4SY-01	1501	27.1	10.7		TCGA-55-7910-01	1040	66.8	12.3
TCGA-MP-A4T6-01	1790	20.1	23.4		TCGA-55-7911-01	537	28.4	13.3
TCGA-MP-A4T7-01	167	25.1	13.9		TCGA-55-7913-01B	561	47	6.8
TCGA-MP-A4T8-01	161	31	7.9		TCGA-55-7914-01	187	28.6	11.2
TCGA-MP-A4TD-01	307	18.3	11.4		TCGA-55-7994-01	603	21.1	23.7
TCGA-MP-A4TE-01	896	20.4	6		TCGA-55-7995-01	889	25.1	10.5
TCGA-MP-A4TH-01	741	10.8	19.5		TCGA-55-8085-01	904	29.3	12.3
TCGA-MP-A4TJ-01	339	21.3	15.4		TCGA-55-8089-01	702	35.2	20.5
TCGA-MP-A5C7-01	2248	21.8	18.3		TCGA-55-8092-01	154	35	20.8
TCGA-NC-A5HE-01	2336	38.7	11.9		TCGA-55-8094-01	541	35.4	11.3
TCGA-NJ-A4YG-01	2261	13.7	7.9		TCGA-55-8096-01	719	19.1	11.1
TCGA-NJ-A4YI-01	4	20.2	8.2		TCGA-55-8204-01	515	38.4	10
TCGA-NJ-A4YP-01	50	27.5	5.6		TCGA-55-8205-01	599	43.6	15.7
TCGA-NJ-A4YQ-01	1432	22.1	13.4		TCGA-55-8208-01	674	23.3	9
TCGA-NJ-A55A-01	15	21.5	23.5		TCGA-55-8299-01	469	22.6	9.8
TCGA-NJ-A55O-01	13	15.6	8.8		TCGA-55-8301-01	534	31	9
TCGA-NJ-A55R-01	603	27.9	13		TCGA-55-8302-01	478	18.6	9.4
TCGA-NJ-A7XG-01	617	11.6	21.5		TCGA-55-8506-01	11	21.8	6.5
TCGA-O2-A52Q-01	113	31.5	8.5		TCGA-55-8507-01	418	27.5	10.3
TCGA-O2-A52S-01	387	96.7	13.7		TCGA-55-8510-01	539	16.4	8
TCGA-S2-AA1A-01	513	13.1	14.6		TCGA-55-8511-01	552	21.7	14.8
					TCGA-55-8514-01	520	17.8	7.7
					TCGA-55-8614-01	536	29.6	9.8
			0.296781		TCGA-55-8616-01	48	23.1	10.9
					TCGA-55-8619-01	416	13.3	14.1
					TCGA-55-8620-01	375	54.8	9.3
					TCGA-55-8621-01	515	16	13
					TCGA-55-A48X-01	689	24.1	16.7
					TCGA-55-A48Z-01	651	20.7	7.2
					TCGA-55-A491-01	626	21.4	6.5
					TCGA-55-A493-01	28	39.4	9.2
					TCGA-55-A4DF-01	614	68.1	13.9
					TCGA-55-A4DG-01	608	21.2	26.3
					TCGA-55-A57B-01	546	14.2	15.6
					TCGA-56-1622-01	881	56.9	12.3
					TCGA-56-5897-01	378	34.2	9.1
					TCGA-56-5898-01	555	33.7	9
					TCGA-56-6545-01	666	41.4	15
					TCGA-56-7221-01	608	61.1	7
					TCGA-56-7222-01	562	79.2	7.2
					TCGA-56-7223-01	442	64.3	13.2
					TCGA-56-7579-01	951	61.8	12
					TCGA-56-7580-01	925	29.4	8.7
					TCGA-56-7582-01	601	61.2	11.4
					TCGA-56-7730-01	198	39.2	6.9
					TCGA-56-7822-01	532	34.2	10.6
					TCGA-56-7823-01B	1011	72.8	5
					TCGA-56-8082-01	455	96.4	12.1
					TCGA-56-8083-01	150	36.3	11.8
					TCGA-56-8201-01	397	61.3	6.7
					TCGA-56-8304-01	106	48.7	10.3
					TCGA-56-8307-01	818	47.8	9.9
					TCGA-56-8308-01	517	16.6	12.1
					TCGA-56-8309-01	428	23.6	9.2
					TCGA-56-8503-01	41	36.6	8.3
					TCGA-56-8504-01	510	62.2	16.8
					TCGA-56-8622-01	55	20.9	10.9
					TCGA-56-8624-01	420	36.9	11.8
					TCGA-56-8625-01	315	31.6	13.5
					TCGA-56-8628-01	616	22.2	12.1
					TCGA-56-8629-01	481	42.8	9.7
					TCGA-56-A49D-01	637	34.7	9.6
					TCGA-56-A4BW-01	585	37.9	23.5
					TCGA-56-A4BX-01	405	37	10.9
					TCGA-56-A4BY-01	543	36.3	10.8
					TCGA-56-A4ZK-01	570	73.1	14.6
					TCGA-56-A5DR-01	4	60	6.3
					TCGA-56-A5DS-01	8	26.6	14.2
					TCGA-56-A62T-01	440	69.6	10.4
					TCGA-58-8386-01	1	46.5	20.8
					TCGA-58-8387-01	403	61.9	5.9
					TCGA-58-8388-01	412	31.5	8
					TCGA-58-8390-01	911	43.4	9.7
					TCGA-58-8391-01	2167	37.5	5.3
					TCGA-58-8392-01	501	36.5	9.6
					TCGA-58-8393-01	1058	60.1	10.9
					TCGA-58-A46J-01	2589	74.9	7.6
					TCGA-58-A46K-01	1045	39.1	15.6
					TCGA-58-A46L-01	1723	62.5	9.1
					TCGA-58-A46M-01	1072	58.4	8.5
					TCGA-58-A46N-01	910	32.9	8.5
					TCGA-60-2695-01	642	58.9	8.3
					TCGA-60-2698-01	311	22.2	13.6
					TCGA-60-2703-01	2945	77.2	16
					TCGA-60-2704-01	1154	28.2	15.6
					TCGA-60-2707-01	667	30.4	10.8
					TCGA-60-2708-01	2447	36.7	6.3
					TCGA-60-2709-01	1505	40	10.4
					TCGA-60-2710-01	2024	40.8	8
					TCGA-60-2711-01	1260	54.3	9.2
					TCGA-60-2712-01	274	31.6	15.9
					TCGA-60-2713-01	1731	32.4	10
					TCGA-60-2714-01	1531	31.4	14.4
					TCGA-60-2715-01	1075	33.1	11.6
					TCGA-60-2719-01	1297	63.3	9.3
					TCGA-60-2720-01	97	35.5	2.2
					TCGA-60-2721-01	983	33.2	13.6
					TCGA-60-2722-01	908	73.8	11.5
					TCGA-60-2723-01	1092	36	5.4
					TCGA-60-2724-01	717	60.6	10
					TCGA-60-2725-01	816	26.4	10.5
					TCGA-62-8394-01	139	28.2	7
					TCGA-62-8399-01	2696	54.8	10.6
					TCGA-62-8402-01	1498	28.6	11.5
					TCGA-62-A46O-01	1454	39.3	12.9
					TCGA-62-A46R-01	1725	23.9	13.7
					TCGA-62-A46Y-01	414	24.9	15.2
					TCGA-62-A471-01	1246	21.7	7.1
					TCGA-62-A472-01	910	25.2	9.3
					TCGA-63-6202-01	1602	35.2	4.4
					TCGA-63-7020-01	2133	56.1	8.8
					TCGA-63-7021-01	2142	24.3	9.9
					TCGA-63-7022-01	2073	22.4	9.8
					TCGA-63-A5MB-01	3123	50.8	17.7
					TCGA-63-A5MH-01	2026	27.2	6.3
					TCGA-63-A5MI-01	1784	45	10.2
					TCGA-63-A5MJ-01	1824	54.2	7.8
					TCGA-63-A5ML-01	1386	51	12.6
					TCGA-63-A5MM-01	456	39.8	9.5
					TCGA-63-A5MP-01	769	51.2	11.9
					TCGA-63-A5MR-01	2716	43.8	7.4
					TCGA-63-A5MS-01	2381	26.6	15
					TCGA-63-A5MT-01	498	35.9	13.2
					TCGA-63-A5MV-01	1100	30.1	18.7
					TCGA-63-A5MW-01	1639	33.7	10.7
					TCGA-63-A5MY-01	1052	122	8.8
					TCGA-64-1676-01	1728	28.1	8.3
					TCGA-64-1677-01	628	58.3	4.9
					TCGA-64-1678-01	1189	33	2.2
					TCGA-64-1679-01	2488	28.8	8.1
					TCGA-64-1681-01	1167	27.3	12
					TCGA-64-5775-01	62	47	9.3
					TCGA-64-5778-01	1305	22.1	5.8
					TCGA-66-2727-01	516	79.9	10.2
					TCGA-66-2734-01	1311	50.6	10.5
					TCGA-66-2742-01	641	74	18
					TCGA-66-2744-01	30	54.6	8.5
					TCGA-66-2754-01	61	73.2	10.1
					TCGA-66-2755-01	28	54.1	8.2
					TCGA-66-2756-01	30	42.8	13.5
					TCGA-66-2757-01	1338	63.2	6.6
					TCGA-66-2758-01	639	52.4	7.9
					TCGA-66-2759-01	762	48.7	8.6
					TCGA-66-2763-01	30	57.8	8.3
					TCGA-66-2765-01	61	34.6	8.7
					TCGA-66-2766-01	31	30.8	9.2
					TCGA-66-2767-01	61	30.3	10.4
					TCGA-66-2768-01	61	39.8	8.8
					TCGA-66-2770-01	700	45.4	10.3
					TCGA-66-2773-01	92	39.1	11.6
					TCGA-66-2777-01	71	53.7	13.3
					TCGA-66-2778-01	578	45.9	4.3
					TCGA-66-2780-01	366	59.4	6.7
					TCGA-66-2781-01	121	53.4	13.7
					TCGA-66-2782-01	365	38.2	7.4
					TCGA-66-2783-01	759	42.6	7
					TCGA-66-2785-01	60	55.3	10.2
					TCGA-66-2786-01	790	61.9	14.3
					TCGA-66-2787-01	1217	73.9	10.3
					TCGA-66-2788-01	699	43.7	12.2
					TCGA-66-2791-01	153	31.3	14.8
					TCGA-66-2792-01	913	48.8	8.9
					TCGA-66-2793-01	306	94.3	15.1
					TCGA-66-2794-01	1645	60	11.6
					TCGA-66-2795-01	122	49.9	12.8
					TCGA-66-2800-01	1492	58.4	12.8
					TCGA-67-3771-01	610	32.3	6.1
					TCGA-68-7757-01B	211	23.2	10.6
					TCGA-68-8250-01	244	43	14.9
					TCGA-68-8251-01	406	31.2	8.4
					TCGA-68-A59J-01	409	50.8	9.1
					TCGA-69-7760-01	202	21.4	16.6
					TCGA-69-7765-01	165	21.1	12.2
					TCGA-69-7974-01	184	28.3	14
					TCGA-69-7978-01	134	27.2	13.7
					TCGA-69-7979-01	408	49.2	4.6
					TCGA-69-7980-01	362	15.9	12.8
					TCGA-69-8255-01	129	47.7	7.6
					TCGA-69-A59K-01	522	27	14.7
					TCGA-70-6722-01	367	51.5	7.9
					TCGA-70-6723-01	375	73.1	15.4
					TCGA-71-8520-01	210	17.4	19.7
					TCGA-73-4666-01	800	60.2	13.3
					TCGA-73-4670-01	131	43.2	9.8
					TCGA-73-4676-01	281	31.6	8.4
					TCGA-73-7499-01	1531	35.8	8.5
					TCGA-73-A9RS-01	340	22	7.5
					TCGA-75-5125-01	2027	43	10.1
					TCGA-75-5146-01	2368	14.5	17.2
					TCGA-75-5147-01	1333	30.8	6.5
					TCGA-75-6214-01	1115	60.3	12.7
					TCGA-77-6842-01	899	35.9	9.3
					TCGA-77-6843-01	2224	38.7	15.7
					TCGA-77-6844-01	2284	43.7	12.1
					TCGA-77-6845-01	708	57.1	9.6
					TCGA-77-7138-01	340	61.4	5.2
					TCGA-77-7139-01	4261	67.6	9.4
					TCGA-77-7140-01	632	22.7	7.6
					TCGA-77-7141-01	15	67.5	15.5
					TCGA-77-7142-01	2227	38.1	11.3
					TCGA-77-7335-01	2133	38.4	6.3
					TCGA-77-7337-01	3253	88.1	7.5
					TCGA-77-7338-01	5	46.8	13.7
					TCGA-77-7463-01	1423	75.5	5.8
					TCGA-77-7465-01	990	62.2	13.7
					TCGA-77-8007-01	198	47.9	12.3
					TCGA-77-8008-01	2639	16.8	12.8
					TCGA-77-8009-01	1695	57.7	9.1
					TCGA-77-8128-01	1150	45.9	11.8
					TCGA-77-8130-01	4765	23.6	5.4
					TCGA-77-8131-01	383	27.5	6.9
					TCGA-77-8133-01	1640	41.9	16.1
					TCGA-77-8138-01	539	39.4	6.5
					TCGA-77-8139-01	3166	56.3	7
					TCGA-77-8140-01	351	42.4	5.7
					TCGA-77-8143-01	803	72.6	7.4
					TCGA-77-8144-01	833	81.8	2.3
					TCGA-77-8148-01	2023	53.2	14.7
					TCGA-77-8150-01	1655	46.1	10.3
					TCGA-77-8153-01	1992	33.7	7.3
					TCGA-77-8154-01	1841	61.1	15.8
					TCGA-77-8156-01	1106	36.3	10.8
					TCGA-77-A5G1-01	4026	31.6	9.5
					TCGA-77-A5G3-01	4570	35.5	11.6
					TCGA-77-A5G6-01	678	59	5.5
					TCGA-77-A5G8-01B	1884	32	9.1
					TCGA-77-A5GA-01	1280	36.7	15.5
					TCGA-77-A5GB-01B	937	42.6	6.2
					TCGA-77-A5GF-01	840	62.9	19
					TCGA-77-A5GH-01	1182	48.4	9.1
					TCGA-78-7143-01	4961	14.9	8.4
					TCGA-78-7145-01	826	27.4	15.4
					TCGA-78-7146-01	173	31.9	8.4
					TCGA-78-7147-01	586	23.8	8.8
					TCGA-78-7149-01	3940	15.4	5.5
					TCGA-78-7150-01	666	34	9.7
					TCGA-78-7154-01	593	65.3	7.8
					TCGA-78-7155-01	1171	136.7	3.6
					TCGA-78-7220-01	807	52.7	11.3
					TCGA-78-7535-01	949	21	3.1
					TCGA-78-7536-01	244	80.9	10
					TCGA-78-7540-01	1197	11.9	9.4
					TCGA-78-7542-01	321	44.4	13
					TCGA-78-8640-01	7062	32.1	8.1
					TCGA-78-8660-01	321	31.6	8.9
					TCGA-78-8662-01	3361	26.6	4.4
					TCGA-83-5908-01	824	56	10.1
					TCGA-85-6560-01	1259	108.6	8.7
					TCGA-85-6561-01	1224	52.2	9.4
					TCGA-85-6798-01	195	40.3	4.1
					TCGA-85-7696-01	1111	44.4	15.1
					TCGA-85-7697-01	1063	54.2	16.6
					TCGA-85-7698-01	952	43.4	16.4
					TCGA-85-7699-01	1001	72.4	10
					TCGA-85-7710-01	42	39.4	10.1
					TCGA-85-7843-01	35	91	19.9
					TCGA-85-7844-01	911	39.9	9.7
					TCGA-85-7950-01	576	31.8	12.4
					TCGA-85-8048-01	765	40.8	16.3
					TCGA-85-8049-01	579	32.3	11.9
					TCGA-85-8052-01	734	48.5	11.4
					TCGA-85-8070-01	960	44.7	21.8
					TCGA-85-8071-01	815	30.6	9.4
					TCGA-85-8072-01	932	46.2	12.7
					TCGA-85-8277-01	307	72.8	12.4
					TCGA-85-8287-01	23	41.5	15.5
					TCGA-85-8288-01	402	51.5	18
					TCGA-85-8350-01	683	28.2	13.8
					TCGA-85-8351-01	510	77.5	9.7
					TCGA-85-8352-01	161	54	9.4
					TCGA-85-8353-01	94	42	8.8
					TCGA-85-8354-01	995	68.1	5.8
					TCGA-85-8355-01	61	44.7	15.1
					TCGA-85-8479-01	468	36.6	8.4
					TCGA-85-8481-01	236	40.3	7.2
					TCGA-85-8580-01	1113	62.2	8.3
					TCGA-85-8582-01	1160	55.3	10.5
					TCGA-85-8664-01	550	44.3	6.8
					TCGA-85-8666-01	687	70.4	7.7
					TCGA-85-A4CL-01	921	26.6	8
					TCGA-85-A4CN-01	1038	31.5	7.4
					TCGA-85-A4JB-01	942	59.9	8.4
					TCGA-85-A4JC-01	604	34.2	5.3
					TCGA-85-A4QQ-01	927	43.9	7.9
					TCGA-85-A4QR-01	600	40.3	14.3
					TCGA-85-A50M-01	826	32.8	9.1
					TCGA-85-A50Z-01	493	29.6	7.9
					TCGA-85-A510-01	482	58	12.9
					TCGA-85-A511-01	455	47.4	12.5
					TCGA-85-A512-01	465	49.6	7.4
					TCGA-85-A53L-01	377	46.4	15
					TCGA-85-A5B5-01	111	54.8	10
					TCGA-86-6851-01	179	25.7	12.8
					TCGA-86-7701-01	947	28.8	14.7
					TCGA-86-7711-01	1046	22.4	8.1
					TCGA-86-7953-01	997	19	14.3
					TCGA-86-7954-01	605	57.3	17.7
					TCGA-86-8055-01	124	23	14.9
					TCGA-86-8056-01	139	16.7	26.9
					TCGA-86-8073-01	740	32	9.2
					TCGA-86-8074-01	24	33.1	14.5
					TCGA-86-8075-01	694	23.1	8.5
					TCGA-86-8279-01	949	32.4	23.5
					TCGA-86-8280-01	701	22.1	18.4
					TCGA-86-8358-01	653	40.2	6.2
					TCGA-86-8585-01	353	31.2	16.1
					TCGA-86-8672-01	19	31.3	5.8
					TCGA-86-8673-01	862	31.9	4.6
					TCGA-86-A4JF-01	737	18.4	5.4
					TCGA-86-A4P7-01	415	17.2	17.4
					TCGA-90-7766-01	289	49.7	17.6
					TCGA-90-7767-01	89	63.9	6.6
					TCGA-90-7769-01	358	67.9	7.9
					TCGA-90-A4EE-01	688	65.2	10.6
					TCGA-91-6829-01	1258	25.8	10.8
					TCGA-91-6831-01	310	34.6	13.1
					TCGA-91-6836-01	417	55.9	6.8
					TCGA-91-6840-01	372	57	12.3
					TCGA-91-6847-01	842	65.8	7
					TCGA-91-6848-01	224	39.1	12.1
					TCGA-91-8499-01	36	57.1	7
					TCGA-91-A4BC-01	44	46.5	10.7
					TCGA-92-7340-01	82	43.4	12.6
					TCGA-92-8063-01	122	49.6	7
					TCGA-92-8064-01	160	42.7	11.9
					TCGA-92-8065-01	70	62.6	8.8
					TCGA-93-8067-01	186	30.3	5.3
					TCGA-93-A4JN-01	718	37.6	12
					TCGA-93-A4JO-01	33	29.5	9.6
					TCGA-93-A4JP-01	578	25	12.6
					TCGA-94-7033-01	640	36.1	4.7
					TCGA-94-7557-01	5	70	13.1
					TCGA-94-7943-01	559	68.8	14.8
					TCGA-94-8035-01	122	70.4	5
					TCGA-94-8490-01	153	31.7	9.3
					TCGA-94-8491-01	810	26.8	10.3
					TCGA-94-A4VJ-01	430	44.9	10.6
					TCGA-94-A5I4-01	491	47	7.9
					TCGA-94-A5I6-01	538	64.4	15.5
					TCGA-95-7039-01	1272	26.8	11.9
					TCGA-95-7043-01	503	23.8	7.6
					TCGA-95-7562-01	87	54.6	4.9
					TCGA-95-7567-01	568	47.5	9.1
					TCGA-95-7944-01	377	27.9	7.7
					TCGA-95-7947-01	477	42.3	10.5
					TCGA-95-8039-01	830	14.2	20.3
					TCGA-95-8494-01	84	30.6	8.1
					TCGA-96-7544-01	2160	44.3	8.4
					TCGA-96-7545-01	1736	58.8	13.9
					TCGA-96-8169-01	557	37.1	6
					TCGA-96-8170-01	531	32.4	11.4
					TCGA-96-A4JK-01	589	38.1	10.3
					TCGA-97-7553-01	1870	26.1	15.4
					TCGA-97-7554-01	775	22.7	13.8
					TCGA-97-7937-01	564	44.6	8.8
					TCGA-97-7938-01	18	17.7	16.9
					TCGA-97-8172-01	545	11.5	24
					TCGA-97-8175-01	551	19.3	9.8
					TCGA-97-8179-01	435	31.7	19.9
					TCGA-97-8547-01	657	10.5	10.7
					TCGA-97-A4LX-01	614	23.2	16.3
					TCGA-97-A4M0-01	652	24.8	15
					TCGA-97-A4M1-01	601	18.2	17
					TCGA-98-8020-01	84	48.5	8.6
					TCGA-98-8021-01	937	35.7	15.9
					TCGA-98-8023-01	649	50.1	11.7
					TCGA-98-A538-01	826	71.6	8.7
					TCGA-98-A53A-01	552	39.2	8.5
					TCGA-98-A53B-01	61	57.1	16.3
					TCGA-98-A53I-01	565	46.3	11.7
					TCGA-98-A53J-01	630	27.1	10.7
					TCGA-99-7458-01	747	20.6	17.5
					TCGA-99-8025-01	1060	22.1	8.7
					TCGA-99-8028-01	1118	15	8
					TCGA-99-8033-01	656	27.8	9.5
					TCGA-J1-A4AH-01	581	64.7	14.5
					TCGA-J2-A4AD-01	550	24.9	17.9
					TCGA-L3-A4E7-01	392	34	9.3
					TCGA-L3-A524-01	490	38.2	9.4
					TCGA-L4-A4E5-01	578	53.3	6.4
					TCGA-L9-A444-01	307	17.3	9.7
					TCGA-L9-A5IP-01	58	21.6	8.8
					TCGA-L9-A743-01	664	16.4	10.5
					TCGA-L9-A7SV-01	565	38.2	6.5
					TCGA-L9-A8F4-01	476	44.1	14.5
					TCGA-LA-A446-01	401	56.7	14.2
					TCGA-MF-A522-01	360	64.6	9.7
					TCGA-MN-A4N1-01	827	17.3	6.5
					TCGA-MN-A4N4-01	1175	27.6	25.1
					TCGA-MN-A4N5-01	84	24.3	9
					TCGA-MP-A4SV-01	2620	46.6	10.4
					TCGA-MP-A4T4-01	2617	29	12.7
					TCGA-MP-A4T9-01	1265	20.9	13.6
					TCGA-MP-A4TA-01	950	45.4	11.1
					TCGA-MP-A4TC-01	74	19.7	7
					TCGA-MP-A4TF-01	336	46	21.3
					TCGA-MP-A4TI-01	429	23.1	9.3
					TCGA-MP-A4TK-01	582	24	9.7
					TCGA-NC-A5HD-01	2	59.7	9
					TCGA-NC-A5HF-01	138	36.7	13.8
					TCGA-NC-A5HG-01	1963	73.6	11.9
					TCGA-NC-A5HH-01	37	65	10.7
					TCGA-NC-A5HI-01	1743	47.8	12.9
					TCGA-NC-A5HJ-01	418	37.1	11.9
					TCGA-NC-A5HK-01	128	46.4	11.8
					TCGA-NC-A5HL-01	88	38	11.2
					TCGA-NC-A5HM-01	1212	74.8	7.2
					TCGA-NC-A5HN-01	1499	35.1	10
					TCGA-NC-A5HO-01	1336	42.9	6.6
					TCGA-NC-A5HP-01	770	35.1	11.7
					TCGA-NC-A5HQ-01	448	35.9	11.5
					TCGA-NC-A5HR-01	1244	50.1	6.3
					TCGA-NC-A5HT-01	804	65.1	9.4
					TCGA-NJ-A4YF-01	2161	36.1	12.5
					TCGA-NK-A5CR-01	2542	44.8	6.8
					TCGA-NK-A5CT-01	1997	30.8	7.7
					TCGA-NK-A5CX-01	111	52.2	11.6
					TCGA-NK-A5D1-01	511	75.8	10.4
					TCGA-NK-A7XE-01	13	51.1	3.9
					TCGA-O1-A52J-01	1798	26.6	30.1
					TCGA-O2-A52N-01	1006	37.4	9.7
					TCGA-O2-A52V-01	1335	43.4	13.1
					TCGA-O2-A52W-01	261	54.9	6.6
					TCGA-O2-A5IB-01	340	53	7.4
					TCGA-XC-AA0X-01	6	36	11.1

## Sheet: Table S3
					Forward	Reverse
				AURKA	GAGGTCCAAAACGTGTTCTCG	ACAGGATGAGGTACACTGGTTG
				CSE1L	CAGAACACGCTGACAAGTATCT	AGCCCTGCGTCTAGTATCAATA
				INCENP	AAGCTCATGGAGTTTCTCTGC	CGTCTCTTCTTCCGTCGGTTC
				MKI67	ACGCCTGGTTACTATCAAAAGG	CAGACCCATTTACTTGTGTTGGA
				NUSAP1	AGCCCATCAATAAGGGAGGG	ACCTGACACCCGTTTTAGCTG
				PLK1	AAAGAGATCCCGGAGGTCCTA	GGCTGCGGTGAATGGATATTTC
				CDKN1A	TGTCCGTCAGAACCCATGC	AAAGTCGAAGTTCCATCGCTC
				p53	CAGCACATGACGGAGGTTGT	TCATCCAAATACTCCACACGC
				BBC3	GCCAGATTTGTGAGACAAGAGG	CAGGCACCTAATTGGGCTC
